# Supplementary material for: Regulation of gene expression downstream of a novel Fgf/Erk pathway during Xenopus development
Source: PLoS One. 2023 Oct 19;18(10):e0286040. doi: 10.1371/journal.pone.0286040 (PMC10586617; doi:10.1371/journal.pone.0286040)
Supplement: S1 Table — (XLSX) [file pone.0286040.s012.xlsx]

## Sheet: Complete triplcate data
Gene	Transcript ID	NCBI Gene ID	Xenbase Gene ID	UniProt ID	Transcript Type	Transcript Description	Target_id	Control_1	Control_2	Control_3	Control_mean (TPM)	Fgf4_1	Fgf4_2	Fgf4_3	Fgf4_mean (TPM)	Cic_KD_1	Cic_KD_2	Cic_KD_3	Cic-KD_mean (TPM)	Fgf_v_Cont_pval	Fgf_v_Cont_qval	Fgf_v_Cont_b	Fgf_v_Cont_effect_size	Fgf_v_Cont_se_b	Cic-KD_V Cont_pval	Cic-KD_V Cont_qval	Cic-KD_V Cont_b	Cic_KD_v_Cont_effect_size	Cic-KD_V Cont_se_b
36951	XM_018089839	100487963	XB-GENE-5823411	A0A1B8Y4Y6	mRNA	PREDICTED: Xenopus tropicalis mitochondrial amidoxime reducing component 1 (marc1), transcript variant X2	36951	0.527471	0.722533	0.830612	0.693539	0.435892	1.57855	1.34785	1.12077	0.413879	0.965504	1.23915	0.872843	0.450497	0.999678	0.350444	1.27495	0.464418	0.750056	0.9748	0.147947	1.10799	0.464418
37316	NM_001017006	549760	XB-GENE-945914	Q28EX7,A8E5R6	mRNA	Xenopus tropicalis membrane associated ring-CH-type finger 2 (march2)	37316	1.14116	0.812728	1.81779	1.25722	0.976703	1.35118	4.29129	2.20639	3.93982	2.19344	4.72382	3.61902	0.300553	0.991036	0.399539	1.31909	0.385936	0.00826331	0.177696	1.0193	2.02694	0.385936
37500	XM_012969928	100036706	XB-GENE-480201	A1L0Y5	mRNA	PREDICTED: Xenopus tropicalis septin 2 (sept2), transcript variant X2	37500	83.6032	77.7928	31.7941	64.3967	150.081	92.9703	34.9501	92.6672	89.1065	90.122	37.9093	72.3793	0.0657736	0.640816	0.287894	1.22086	0.156467	0.539892	0.946863	0.0959108	1.06874	0.156467
37681	NM_001007498	493225	XB-GENE-491983	Q68FA7	mRNA	Xenopus tropicalis membrane associated ring-CH-type finger 3 (march3)	37681	0.308199	0	0.157084	0.155094	0.0394728	0	0.147475	0.062316	0.0421792	0.0870179	0	0.0430657	NA	NA	NA	#VALUE!	NA	NA	NA	NA	#VALUE!	NA
37865	XM_002934722	100488721	XB-GENE-1002286		mRNA	PREDICTED: Xenopus tropicalis septin 3 (sept3), transcript variant X2	37865	0.140077	0.0279691	0	0.0560154	0.0981396	0.151363	0.187141	0.145548	0.217444	0.218013	0.0863865	0.173948	NA	NA	NA	#VALUE!	NA	NA	NA	NA	#VALUE!	NA
38047	XM_002942005	100492913	XB-GENE-996237		mRNA	PREDICTED: Xenopus tropicalis membrane associated ring-CH-type finger 4 (march4)	38047	0.459917	0.500494	1.18313	0.714515	0.439364	0.426881	0.455664	0.440636	0.370562	0.461658	0.743287	0.525169	0.335382	0.997346	-0.405321	0.755068	0.420749	0.539584	0.946531	-0.258106	0.836185	0.420749
38231	XM_002933607	100485625	XB-GENE-983580		mRNA	PREDICTED: Xenopus tropicalis septin 4 (sept4), transcript variant X1	38231	0.128922	0.380507	0.280617	0.263349	0.276444	0.449527	0.437349	0.387773	0.239082	0.551974	0.540974	0.44401	0.331345	0.997346	0.430995	1.34816	0.443681	0.245001	0.839793	0.515814	1.4298	0.443681
38412	NM_001123478	100144728	XB-GENE-946356	B1H1A5	mRNA	Xenopus tropicalis membrane associated ring-CH-type finger 5 (march5)	38412	5.39527	3.38582	4.75544	4.51218	7.19568	2.89131	5.30852	5.13184	3.96671	3.28574	4.38718	3.87988	0.80003	0.999678	0.0714426	1.05077	0.282038	0.558857	0.950939	-0.164863	0.892013	0.282038
38596	XM_012966457	100125069	XB-GENE-5829803	A4IIV6	mRNA	PREDICTED: Xenopus tropicalis septin 5 (sept5), transcript variant X3	38596	19.4984	4.153	11.0695	11.5736	13.7483	1.47289	11.732	8.9844	7.83793	4.66695	3.12474	5.20987	0.567913	0.999678	-0.448493	0.732808	0.785276	0.364807	0.900162	-0.711651	0.610621	0.785276
38777	XM_018094923	100494185	XB-GENE-5888572		mRNA	PREDICTED: Xenopus tropicalis membrane associated ring-CH-type finger 6 (march6), transcript variant X3	38777	14.4329	11.0023	19.0238	14.8197	15.563	8.76515	18.4805	14.2696	15.9376	14.1335	13.3462	14.4724	0.826237	0.999678	-0.0571262	0.961177	0.26022	0.886902	0.991577	-0.03701	0.974673	0.26022
38961	XM_004916875	100125034	XB-GENE-958429		mRNA	PREDICTED: Xenopus tropicalis septin 6 (sept6), transcript variant X3	38961	20.3932	20.305	21.1991	20.6324	20.2325	31.626	21.845	24.5679	18.6285	20.0525	22.9036	20.5282	0.408712	0.999678	0.148471	1.10839	0.179712	0.836349	0.985584	-0.0371224	0.974597	0.179712
39142	XM_004917696	100379956	XB-GENE-962645		mRNA	PREDICTED: Xenopus tropicalis membrane associated ring-CH-type finger 7 (march7), transcript variant X2	39142	56.6886	56.448	37.7198	50.2855	59.2183	52.1865	34.6603	48.6884	59.8857	55.1856	43.0585	52.7099	0.776354	0.999678	-0.0448436	0.969395	0.157859	0.829829	0.984867	0.0339272	1.0238	0.157859
39326	XM_004915343	100216295	XB-GENE-957464		mRNA	PREDICTED: Xenopus tropicalis septin 7 (sept7), transcript variant X3	39326	223.496	182.089	96.5037	167.363	246.414	192.951	83.7558	174.373	189.655	180.887	82.3451	150.962	0.984402	0.999678	0.00305789	1.00212	0.15641	0.354057	0.894196	-0.144953	0.904409	0.15641
39508	NM_001004831	448095	XB-GENE-944304	Q28IK8	mRNA	Xenopus tropicalis membrane associated ring-CH-type finger 8 (march8)	39508	66.4119	133.012	66.1013	88.5085	148.815	240.669	58.2597	149.248	219.277	210.728	134.494	188.167	0.248038	0.966285	0.419344	1.33732	0.363028	0.0369165	0.414703	0.757525	1.69059	0.363028
39692	NM_001122727	100126684	XB-GENE-1032907	B1H120	mRNA	Xenopus tropicalis septin 8 (sept8)	39692	103.448	59.0993	65.7321	76.0931	82.4046	38.279	46.2533	55.6456	64.8877	59.9979	49.8551	58.2469	0.107318	0.77965	-0.341718	0.789101	0.212199	0.199767	0.801246	-0.272085	0.828122	0.212199
39873	XM_012956375	100127869	XB-GENE-5813114	B2GUJ6	mRNA	PREDICTED: Xenopus tropicalis membrane associated ring-CH-type finger 9 (march9), transcript variant X1	39873	1.26373	0.508091	1.63118	1.13433	0.689722	0.644678	1.705	1.01313	0.604546	0.395329	0.754157	0.584677	0.756551	0.999678	-0.121938	0.918953	0.39333	0.131192	0.724768	-0.5937	0.662641	0.39333
40057	XM_012952825	733881	XB-GENE-1012202		mRNA	PREDICTED: Xenopus tropicalis septin 9 (sept9), transcript variant X4	40057	29.4602	18.7203	24.4776	24.2194	70.3925	17.5748	30.9728	39.6467	32.551	18.307	18.3457	23.0679	0.329976	0.997346	0.323869	1.25168	0.332459	0.858568	0.986964	-0.0592431	0.959768	0.332459
40238	XM_012952934	100497649	XB-GENE-1005931		mRNA	PREDICTED: Xenopus tropicalis membrane associated ring-CH-type finger 10 (march10), transcript variant X1	40238	0.224443	0.0615066	0.0506814	0.11221	0.0392587	0.0602467	0.18331	0.0942717	0.38605	0.169013	0.0913723	0.215478	NA	NA	NA	#VALUE!	NA	NA	NA	NA	#VALUE!	NA
40422	XM_012956846	496524	XB-GENE-1005816	Q5XGD3	mRNA	PREDICTED: Xenopus tropicalis septin 10 (sept10), transcript variant X1	40422	197.089	159.046	53.8494	136.662	221.985	145.349	55.8366	141.057	171.101	146.874	46.1955	121.39	0.899419	0.999678	0.0197718	1.0138	0.156427	0.310357	0.876865	-0.158692	0.895837	0.156427
40603	XM_002933124	100487933	XB-GENE-982895		mRNA	PREDICTED: Xenopus tropicalis membrane associated ring-CH-type finger 11 (march11)	40603	0.138797	0.124361	0.11473	0.125963	0.0596955	0.122523	0.145632	0.109284	0.190832	0.195964	0	0.128932	NA	NA	NA	#VALUE!	NA	NA	NA	NA	#VALUE!	NA
40787	XM_012968189	447955	XB-GENE-956044	B1H3L0	mRNA	PREDICTED: Xenopus tropicalis septin 11 (sept11), transcript variant X1	40787	20.9957	36.8695	20.5595	26.1416	29.6506	66.0114	20.5387	38.7336	41.19	43.3134	29.2174	37.9069	0.375917	0.999678	0.298067	1.2295	0.336631	0.271986	0.854729	0.369789	1.29216	0.336631
41153	NM_001030371	594940	XB-GENE-5894593	Q5BL76	mRNA	Xenopus tropicalis septin 12 (sept12)	41153	103.802	84.1791	89.5483	92.5096	147.693	47.6282	89.6139	94.9784	83.4893	69.9201	50.159	67.8561	0.729096	0.999678	-0.0941289	0.936838	0.271791	0.20793	0.810228	-0.34226	0.788805	0.271791
42248	NM_001171711	100329137			mRNA	Xenopus tropicalis 15 kDa selenoprotein (sep15)	42248	567.556	688.931	124.368	460.285	583.621	787.174	95.5039	488.766	509.559	644.457	168.887	440.968	0.935921	0.999678	-0.0282627	0.9806	0.351538	0.980069	0.998261	0.00878247	1.00611	0.351538
42Sp43	NM_001016094	548848	XB-GENE-5898342	Q28F41	mRNA	Xenopus tropicalis P43 5S RNA-binding protein (42Sp43)	42Sp43	5.71347	15.3022	6.81259	9.27608	7.80673	44.0028	5.97866	19.2627	18.8613	19.3947	37.2705	25.1755	0.563016	0.999678	0.397508	1.31723	0.687293	0.134458	0.729165	1.02871	2.04019	0.687293
42Sp50	NM_001011438	496924	XB-GENE-5853280	Q5I0C1	mRNA	Xenopus tropicalis Elongation factor 1-alpha (42Sp50)	42Sp50	1.75829	4.58164	4.66475	3.66823	2.81564	8.14231	5.03419	5.33071	4.31647	4.01184	7.32622	5.21817	0.353661	0.999678	0.345722	1.27079	0.372742	0.283121	0.865982	0.400077	1.31958	0.372742
a1cf	XM_002935425	100493284	XB-GENE-952965		mRNA	PREDICTED: Xenopus tropicalis APOBEC1 complementation factor (a1cf), transcript variant X2	a1cf	7.69203	5.82489	8.41111	7.30934	7.53204	5.06535	10.1189	7.5721	7.55212	5.85107	8.65452	7.35257	0.990641	0.999678	-0.00242913	0.998318	0.207087	0.935057	0.995475	-0.0168743	0.988372	0.207087
a2m	XM_012954103	619586	XB-GENE-481725		mRNA	PREDICTED: Xenopus tropicalis alpha-2-macroglobulin (a2m)	a2m	0.784236	0.376655	1.21964	0.793511	0.720239	0.396519	2.51979	1.21218	1.05489	0.434771	0.492726	0.660795	0.69425	0.999678	0.212084	1.15836	0.539525	0.750407	0.974964	-0.171624	0.887843	0.539525
a2ml1	XM_012954235	100127688	XB-GENE-5943821	A8WGG2	mRNA	PREDICTED: Xenopus tropicalis alpha-2-macroglobulin-like 1 (a2ml1), transcript variant X2	a2ml1	42.3769	29.2324	27.0768	32.8954	68.9121	16.4796	34.3914	39.9277	49.8324	38.4187	16.2888	34.8466	0.940068	0.999678	0.02636	1.01844	0.350606	0.928202	0.994916	-0.0315922	0.97834	0.350606
a4galt	XM_002942064	100495236	XB-GENE-493407		partial mRNA	PREDICTED: Xenopus tropicalis alpha 1,4-galactosyltransferase (a4galt)	a4galt	0.365083	0.200917	0	0.188667	0.232114	0.196437	0	0.142851	0.602768	0.0509469	0.0845471	0.246087	NA	NA	NA	#VALUE!	NA	NA	NA	NA	#VALUE!	NA
a4gnt	NM_001016662	549416	XB-GENE-5796041		mRNA	Xenopus tropicalis alpha-1,4-N-acetylglucosaminyltransferase (a4gnt)	a4gnt	5.21938	3.6443	8.90029	5.92132	3.15725	2.41234	9.88344	5.15101	4.3535	4.30814	5.58812	4.74992	0.314849	0.995259	-0.287276	0.819448	0.285818	0.538289	0.946525	-0.175893	0.885219	0.285818
aaas	XM_002936631	100485071	XB-GENE-967146		mRNA	PREDICTED: Xenopus tropicalis aladin WD repeat nucleoporin (aaas), transcript variant X1	aaas	18.2571	19.4239	17.0932	18.2581	13.7142	18.9715	17.2985	16.6614	15.5326	17.0722	18.7104	17.1051	0.545369	0.999678	-0.110761	0.926099	0.183162	0.63788	0.963862	-0.086208	0.941995	0.183162
aacs	NM_001045779	734109	XB-GENE-490085	Q28BL6	mRNA	Xenopus tropicalis acetoacetyl-CoA synthetase (aacs)	aacs	1.01914	0.761471	0.783636	0.854749	0.893445	1.69307	1.0408	1.2091	9.9144	4.8372	3.23109	5.99423	0.312147	0.994172	0.308019	1.23801	0.304749	2.91468e-09	2.1158e-06	1.80909	3.50422	0.304749
aadac	NM_001004960	448381	XB-GENE-969584	Q6DIR7	mRNA	Xenopus tropicalis arylacetamide deacetylase (aadac)	aadac	23.0147	7.71716	10.1939	13.6419	1.81957	1.68044	6.71461	3.40487	7.47593	7.07239	2.14293	5.56375	0.0121863	0.334445	-1.49659	0.354389	0.597036	0.112483	0.693348	-0.947574	0.518504	0.597036
aadacl4	XM_004920843	100492051	XB-GENE-967822		mRNA	PREDICTED: Xenopus tropicalis arylacetamide deacetylase-like 4 (aadacl4)	aadacl4	8.17525	8.21122	31.7261	16.0375	3.89761	2.41967	26.4936	10.937	12.2505	5.33991	16.8716	11.4874	0.18664	0.906045	-0.715527	0.608983	0.541826	0.650257	0.965743	-0.245667	0.843426	0.541826
aadat	XM_012960984	496662	XB-GENE-971564	Q5M8X7	mRNA	PREDICTED: Xenopus tropicalis aminoadipate aminotransferase (aadat), transcript variant X5	aadat	5.42482	0.823903	7.66171	4.63681	6.07829	1.81686	9.42461	5.77325	5.82449	2.30248	4.6655	4.26415	0.656872	0.999678	0.336511	1.2627	0.757505	0.853519	0.986885	0.139858	1.1018	0.757505
aaed1	XM_012960533	493529		Q640V4	mRNA	PREDICTED: Xenopus tropicalis AhpC/TSA antioxidant enzyme domain containing 1 (aaed1), transcript variant X1	aaed1	4.65015	5.21512	3.8242	4.56316	2.54355	6.20137	3.69815	4.14769	4.96685	5.43355	4.53139	4.97726	0.557212	0.999678	-0.158069	0.896224	0.269289	0.817707	0.983978	0.0620698	1.04396	0.269289
aagab	NM_001251836	100379675	XB-GENE-941955		mRNA	Xenopus tropicalis alpha and gamma adaptin binding protein (aagab), transcript variant 1	aagab	26.7468	31.3248	47.2479	35.1065	40.8127	38.8055	48.7656	42.7946	32.0341	32.0316	52.8154	38.9604	0.25309	0.970004	0.209378	1.15619	0.183203	0.629232	0.962308	0.0884519	1.06323	0.183203
aak1	XM_012965981	100135375	XB-GENE-986555	A9UMJ8	mRNA	PREDICTED: Xenopus tropicalis AP2 associated kinase 1 (aak1), transcript variant X7	aak1	4.03515	2.33419	4.8362	3.73518	3.09519	2.70286	5.59257	3.79687	5.65428	4.01857	5.38622	5.01969	0.993516	0.999738	0.00188398	1.00131	0.231837	0.175925	0.776219	0.313771	1.24295	0.231837
aamdc	XM_018091859	100379953	XB-GENE-944610		mRNA	PREDICTED: Xenopus tropicalis adipogenesis associated, Mth938 domain containing (aamdc)	aamdc	58.6501	46.9489	114.602	73.4003	53.6015	38.4936	113	68.3651	56.9403	34.2807	99.5067	63.5759	0.754386	0.999678	-0.0964146	0.935355	0.308171	0.630035	0.962409	-0.148439	0.902226	0.308171
aamp	NM_001102815	100124854	XB-GENE-1010095	A4IHJ1	mRNA	Xenopus tropicalis angio associated migratory cell protein (aamp)	aamp	45.2858	35.8584	41.1876	40.7773	68.3918	34.2934	46.1946	49.6266	43.1314	27.8018	40.8475	37.2602	0.499286	0.999678	0.132779	1.0964	0.196531	0.570545	0.951713	-0.111482	0.925637	0.196531
aanat	XM_004918445	100497589	XB-GENE-961135	F7CBQ8	mRNA	PREDICTED: Xenopus tropicalis aralkylamine N-acetyltransferase (aanat), transcript variant X1	aanat	0.669441	1.24885	2.33848	1.41892	0.273214	4.18577	3.15712	2.5387	6.65711	4.68393	11.241	7.52734	0.743561	0.999678	0.210125	1.15679	0.642308	0.00724801	0.164087	1.72474	3.30522	0.642308
aar2	NM_001112968	100127613	XB-GENE-941842		mRNA	Xenopus tropicalis AAR2 splicing factor homolog (aar2)	aar2	8.06178	6.24594	12.4806	8.92945	9.18748	7.7973	14.8518	10.6122	10.5222	7.84085	10.9375	9.76685	0.528633	0.999678	0.156765	1.11478	0.248796	0.660936	0.965743	0.109127	1.07858	0.248796
aars	XM_002931661	100492308	XB-GENE-963523	F6PWR4	mRNA	PREDICTED: Xenopus tropicalis alanyl-tRNA synthetase (aars), transcript variant X3	aars	26.9312	35.0455	10.3487	24.1085	25.4223	42.1347	8.65114	25.4027	31.0232	32.4052	12.2053	25.2112	0.925922	0.999678	-0.0327757	0.977538	0.352515	0.876174	0.989744	0.0549292	1.03881	0.352515
aarsd1	XM_012971567	100216052	XB-GENE-5787115	B4F6M0	mRNA	PREDICTED: Xenopus tropicalis alanyl-tRNA synthetase domain containing 1 (aarsd1), transcript variant X2	aarsd1	1.04504	1.87906	1.55492	1.49301	2.19042	4.42545	2.52287	3.04625	5.59752	3.3583	2.74372	3.89984	0.0443395	0.556123	0.67439	1.59592	0.335373	0.0065809	0.154479	0.911322	1.88077	0.335373
aasdh	XR_001924845	779486	XB-GENE-985526		misc_RNA	PREDICTED: Xenopus tropicalis aminoadipate-semialdehyde dehydrogenase (aasdh), transcript variant X3	aasdh	5.23401	5.67886	8.18471	6.36586	7.96979	5.86837	8.91759	7.58525	4.63397	4.21599	5.23248	4.69415	0.449822	0.999678	0.167004	1.12272	0.220989	0.157367	0.761459	-0.312474	0.80526	0.220989
aasdhppt	XM_012956499	100145738	XB-GENE-985885	B1WB10	mRNA	PREDICTED: Xenopus tropicalis aminoadipate-semialdehyde dehydrogenase-phosphopantetheinyl transferase (aasdhppt), transcript variant X1	aasdhppt	1.02547	1.26763	1.37494	1.22268	1.69433	1.35165	1.78049	1.60882	1.56136	0.820577	1.51204	1.29799	0.470954	0.999678	0.272722	1.20808	0.378293	0.990611	0.999489	-0.0044518	0.996919	0.378293
aass	NM_001011437	496923	XB-GENE-943505	Q5I0C2	mRNA	Xenopus tropicalis aminoadipate-semialdehyde synthase (aass)	aass	19.5103	23.0505	6.36386	16.3082	19.115	36.5116	5.40651	20.3444	23.9874	20.9642	9.63327	18.195	0.810096	0.999678	0.0868394	1.06204	0.361377	0.68704	0.970179	0.14559	1.10618	0.361377
aatf	NM_001016308	549062	XB-GENE-1016683	B2GUI4	mRNA	Xenopus tropicalis apoptosis antagonizing transcription factor (aatf)	aatf	52.7521	56.243	32.385	47.1267	59.2257	53.5053	25.8027	46.1779	43.5901	42.6102	33.9657	40.0553	0.68376	0.999678	-0.0681733	0.953845	0.167363	0.307442	0.876053	-0.170812	0.888343	0.167363
aatk	XM_004918565	101730552	XB-GENE-989910		mRNA	PREDICTED: Xenopus tropicalis apoptosis-associated tyrosine kinase (aatk), transcript variant X3	aatk	2.39245	0.857414	0.591433	1.28043	13.0041	0.726915	0.926321	4.88577	1.925	1.04187	0.238595	1.06849	0.301833	0.991036	0.645192	1.56395	0.624877	0.602139	0.961122	-0.325765	0.797875	0.624877
abat	NM_001128057	100158654	XB-GENE-957494	B2GUT2	mRNA	Xenopus tropicalis 4-aminobutyrate aminotransferase (abat)	abat	3.62035	5.69108	2.67592	3.99578	11.4271	12.8683	14.1771	12.8242	14.803	7.24076	4.78498	8.9429	6.9445e-05	0.0212823	1.21005	2.31346	0.304173	0.0197542	0.296116	0.709023	1.6347	0.304173
abca1	XM_004910860	100491942	XB-GENE-1001143		mRNA	PREDICTED: Xenopus tropicalis ATP binding cassette subfamily A member 1 (abca1), transcript variant X2	abca1	9.17335	6.15603	4.71554	6.68164	14.3144	6.78823	5.34422	8.81563	14.9723	10.456	5.31162	10.2467	0.198852	0.921498	0.214434	1.16025	0.166897	0.0341932	0.400469	0.353451	1.27761	0.166897
abca10	XM_012967286	100485734	XB-GENE-6464279		mRNA	PREDICTED: Xenopus tropicalis ATP binding cassette subfamily A member 10 (abca10)	abca10	0.015515	0	0.0100176	0.00851086	0	0	0	0	0.0107792	0	0	0.00359305	NA	NA	NA	#VALUE!	NA	NA	NA	NA	#VALUE!	NA
abca12	XM_018097579	101731410	XB-GENE-6041943		mRNA	PREDICTED: Xenopus tropicalis ATP binding cassette subfamily A member 12 (abca12)	abca12	0.941449	0.635119	0.91424	0.830269	0.14142	2.59211	0.93332	1.22228	5.67431	4.28952	4.42803	4.79729	0.837932	0.999678	-0.151068	0.900583	0.738577	0.0192873	0.294715	1.72822	3.31319	0.738577
abca2	XM_018096775	100498548	XB-GENE-969968		mRNA	PREDICTED: Xenopus tropicalis ATP binding cassette subfamily A member 2 (abca2), transcript variant X2	abca2	0.222785	0.489827	0.429654	0.380755	0.285908	0.795828	0.501919	0.527885	0.525849	0.476848	0.704665	0.56912	0.430078	0.999678	0.272378	1.2078	0.345194	0.208817	0.8112	0.433848	1.35083	0.345194
abca3	XM_004918011	100490925	XB-GENE-1010698		mRNA	PREDICTED: Xenopus tropicalis ATP binding cassette subfamily A member 3 (abca3), transcript variant X1	abca3	10.2716	6.44459	11.1284	9.28155	10.0896	6.0331	13.4754	9.86606	14.5371	9.96746	8.40735	10.9706	0.939282	0.999678	0.01902	1.01327	0.249697	0.526677	0.942858	0.15808	1.1158	0.249697
abca4	NM_001011033	496442	XB-GENE-1000810	Q5YG24	mRNA	Xenopus tropicalis ATP binding cassette subfamily A member 4 (abca4)	abca4	0.272861	0.24347	0.0771739	0.197835	0.183648	0.0500275	0.128905	0.12086	0.365273	0.262859	0.117341	0.248491	0.305197	0.992184	-0.484439	0.714775	0.472462	0.62446	0.961558	0.231288	1.17388	0.472462
abca5	NM_001142127	100216156	XB-GENE-1012902	B4F751	mRNA	Xenopus tropicalis ATP binding cassette subfamily A member 5 (abca5)	abca5	0.330623	0.0890141	0.106021	0.175219	0.191194	0.0376356	0.35398	0.19427	0.207471	0.235491	0.242627	0.22853	0.924032	0.999678	-0.0622434	0.957774	0.652745	0.541937	0.94768	0.3981	1.31777	0.652745
abca8	NM_001016876	549630	XB-GENE-1005441		mRNA	Xenopus tropicalis ATP binding cassette subfamily A member 8 (abca8)	abca8	0.0229528	0.20508	0	0.0760108	0.0294545	0.203114	0.0358246	0.0894642	0.0316347	0.0640753	0.160869	0.0855262	NA	NA	NA	#VALUE!	NA	NA	NA	NA	#VALUE!	NA
abca9	XM_012960126	100496782	XB-GENE-6464273		mRNA	PREDICTED: Xenopus tropicalis ATP binding cassette subfamily A member 9 (abca9)	abca9	0.0211977	0.050364	0.00880488	0.0267889	0.0455563	0.0249448	0.0222486	0.0309166	0.0585497	0.0297958	0.0624627	0.0502694	NA	NA	NA	#VALUE!	NA	NA	NA	NA	#VALUE!	NA
abcb5	XM_018094595	394865	XB-GENE-5950198	Q6P3N4	mRNA	PREDICTED: Xenopus tropicalis ATP binding cassette subfamily B member 5 (abcb5), transcript variant X10	abcb5	220.498	253.716	93.3419	189.185	254.65	144.095	90.3744	163.04	166.192	233.461	79.5846	159.746	0.473013	0.999678	-0.159667	0.895232	0.222506	0.353876	0.894196	-0.206285	0.866767	0.222506
abcb6	NM_001079175	780100	XB-GENE-1001119	Q08D64	mRNA	Xenopus tropicalis ATP binding cassette subfamily B member 6 (Langereis blood group) (abcb6)	abcb6	5.51299	6.71892	6.54367	6.25853	5.50706	7.49429	9.31736	7.43957	13.7176	12.7741	8.70229	11.7313	0.444702	0.999678	0.140289	1.10213	0.183558	0.00126662	0.0488609	0.591688	1.50701	0.183558
abcb7	XM_002931788	100487650	XB-GENE-980532		mRNA	PREDICTED: Xenopus tropicalis ATP binding cassette subfamily B member 7 (abcb7), transcript variant X2	abcb7	10.2181	8.88048	5.64347	8.24735	11.5271	9.42795	4.83339	8.59616	8.1893	8.25122	5.28153	7.24068	0.979897	0.999678	0.00448686	1.00311	0.178068	0.399757	0.913509	-0.149943	0.901286	0.178068
abcb8	NM_001128043	100158634	XB-GENE-1010256	B2GUP8	mRNA	Xenopus tropicalis ATP binding cassette subfamily B member 8 (abcb8)	abcb8	9.03309	8.41487	13.8485	10.4321	9.26511	6.38917	16.1698	10.608	7.25156	5.86989	12.4299	8.51712	0.780556	0.999678	-0.0582209	0.960448	0.208981	0.267823	0.8529	-0.23157	0.851708	0.208981
abcb9	XM_002935185	100490138	XB-GENE-1002811		mRNA	PREDICTED: Xenopus tropicalis ATP binding cassette subfamily B member 9 (abcb9), transcript variant X4	abcb9	42.0555	34.1918	60.6927	45.6467	36.3651	24.8205	77.7447	46.3101	40.2005	30.4448	56.9127	42.5193	0.785545	0.999678	-0.0753285	0.949126	0.27684	0.697691	0.972641	-0.107536	0.928172	0.27684
abcc1	NM_001127001	100145582	XB-GENE-960171	B1H398	mRNA	Xenopus tropicalis ATP binding cassette subfamily C member 1 (abcc1)	abcc1	5.22863	4.47428	1.10327	3.60206	3.25048	2.56033	0.43355	2.08146	5.43793	3.77632	1.10786	3.4407	0.136636	0.835555	-0.639319	0.642016	0.429525	0.873242	0.989725	-0.068527	0.953611	0.429525
abcc10	NM_001142122	100216149	XB-GENE-6465377	B4F741	mRNA	Xenopus tropicalis ATP binding cassette subfamily C member 10 (abcc10)	abcc10	2.49287	1.77818	3.84956	2.70687	1.87613	1.54394	3.77874	2.3996	2.10143	1.46447	2.7323	2.0994	0.536749	0.999678	-0.162993	0.89317	0.263856	0.355259	0.894196	-0.243918	0.844449	0.263856
abcc12	XM_002937870	100493828	XB-GENE-6465370		mRNA	PREDICTED: Xenopus tropicalis ATP binding cassette subfamily C member 12 (abcc12), transcript variant X1	abcc12	5.23286	0.652582	3.38962	3.09169	8.42291	0.630938	9.87753	6.31046	1.3198	0.372747	0.325445	0.672665	0.637915	0.999678	0.501557	1.41574	1.06575	0.173569	0.775902	-1.45029	0.365947	1.06575
abcc2	XM_004915869	100485020	XB-GENE-1012796		mRNA	PREDICTED: Xenopus tropicalis ATP binding cassette subfamily C member 2 (abcc2)	abcc2	0	0	0.0629839	0.0209946	0	0	0.00884163	0.00294721	0.0386038	0.0236326	0.00984545	0.0240273	NA	NA	NA	#VALUE!	NA	NA	NA	NA	#VALUE!	NA
abcc3	XM_012971517	100135090	XB-GENE-1003737	A9JRK6	mRNA	PREDICTED: Xenopus tropicalis ATP binding cassette subfamily C member 3 (abcc3), transcript variant X1	abcc3	4.90229	0.932406	4.30525	3.37998	1.04522	0.211815	6.65085	2.63596	2.26918	1.04694	1.03805	1.45139	0.359502	0.999678	-0.872332	0.546263	0.952	0.456108	0.926785	-0.709498	0.611533	0.952
abcc4	XM_002939283	100491006	XB-GENE-957302		mRNA	PREDICTED: Xenopus tropicalis ATP binding cassette subfamily C member 4 (abcc4)	abcc4	2.9357	2.82939	1.16807	2.31105	2.3394	1.74296	1.44367	1.84201	1.84855	2.19791	0.85973	1.6354	0.537922	0.999678	-0.173656	0.886593	0.281927	0.188372	0.78769	-0.37085	0.773327	0.281927
abcc5	XR_001170731	100125060	XB-GENE-986260	A4IIU1	misc_RNA	PREDICTED: Xenopus tropicalis ATP binding cassette subfamily C member 5 (abcc5), transcript variant X8	abcc5	26.7683	17.5413	82.1365	42.1487	25.8757	20.8229	102.858	49.8522	50.8933	34.7044	98.455	61.3509	0.759648	0.999678	0.111075	1.08003	0.363057	0.189949	0.789263	0.475869	1.39076	0.363057
abcc6	XM_002932218	100493037	XB-GENE-6465366		mRNA	PREDICTED: Xenopus tropicalis ATP binding cassette subfamily C member 6 (abcc6), transcript variant X1	abcc6	0.302698	0.36507	0.435445	0.367738	0.599241	0.937369	1.06194	0.866184	1.91818	1.13827	1.27465	1.4437	0.0124219	0.335812	0.825115	1.77168	0.330056	7.02415e-05	0.00618312	1.31212	2.48307	0.330056
abcc8	XM_018090192	101733944	XB-GENE-996923		mRNA	PREDICTED: Xenopus tropicalis ATP binding cassette subfamily C member 8 (abcc8)	abcc8	0	0	0.325223	0.108408	0	0	0	0	0	0.0894582	0.155339	0.0815991	NA	NA	NA	#VALUE!	NA	NA	NA	NA	#VALUE!	NA
abcd1	XM_002935513	100493545	XB-GENE-953036		mRNA	PREDICTED: Xenopus tropicalis ATP binding cassette subfamily D member 1 (abcd1)	abcd1	2.44753	1.82294	1.2952	1.85522	1.18082	1.43245	1.07641	1.2299	2.40267	2.42906	0.910731	1.91415	0.119175	0.806231	-0.395817	0.760059	0.254014	0.846234	0.986225	-0.0492599	0.966432	0.254014
abcd2	XM_004913002	101730598	XB-GENE-6467268		mRNA	PREDICTED: Xenopus tropicalis ATP binding cassette subfamily D member 2 (abcd2)	abcd2	2.20084	1.96903	0.686164	1.61868	3.00264	1.75557	0.771387	1.8432	1.53186	1.3536	0.712821	1.19943	0.766917	0.999678	0.0938357	1.0672	0.316575	0.41755	0.916684	-0.25664	0.837035	0.316575
abcd3	XM_002933792	100489671	XB-GENE-983902		mRNA	PREDICTED: Xenopus tropicalis ATP binding cassette subfamily D member 3 (abcd3)	abcd3	12.3767	11.6078	6.63596	10.2068	10.176	14.7326	5.29232	10.067	16.4913	14.4035	8.36935	13.088	0.737888	0.999678	-0.0682433	0.953799	0.203923	0.294307	0.871458	0.213859	1.15979	0.203923
abcd4	XM_012969509	100493343	XB-GENE-1006704		mRNA	PREDICTED: Xenopus tropicalis ATP binding cassette subfamily D member 4 (abcd4), transcript variant X3	abcd4	1.79319	2.23606	6.52747	3.51891	2.77229	3.31389	7.45366	4.51328	3.89716	2.49294	6.18022	4.19011	0.271545	0.982547	0.310799	1.24039	0.282669	0.379284	0.907162	0.248528	1.18799	0.282669
abce1	NM_001005628	448085	XB-GENE-993988	Q6GL91	mRNA	Xenopus tropicalis ATP binding cassette subfamily E member 1 (abce1)	abce1	395.012	386.643	254.674	345.443	395.356	353.391	219.5	322.749	291.622	312.778	245.136	283.179	0.567327	0.999678	-0.0915347	0.938524	0.160028	0.183032	0.781252	-0.213073	0.862698	0.160028
abcf1	XM_002939468	100490104	XB-GENE-993168		mRNA	PREDICTED: Xenopus tropicalis ATP binding cassette subfamily F member 1 (abcf1)	abcf1	32.8511	34.2644	87.6204	51.5787	36.2593	41.9232	88.988	55.7235	33.5984	32.6259	77.32	47.8481	0.578414	0.999678	0.0878058	1.06275	0.158008	0.626736	0.961558	-0.0768435	0.94813	0.158008
abcf3	NM_001127070	100145696	XB-GENE-6087270	B1WAR1	mRNA	Xenopus tropicalis ATP binding cassette subfamily F member 3 (abcf3)	abcf3	80.9871	81.5013	35.4523	65.9802	88.7176	57.1288	26.2146	57.3537	58.8117	61.8973	35.8501	52.1864	0.291074	0.989591	-0.204859	0.867623	0.194038	0.262796	0.849417	-0.217285	0.860183	0.194038
abcg1	XM_002942136	100496811			mRNA	PREDICTED: Xenopus tropicalis ATP binding cassette subfamily G member 1 (abcg1)	abcg1	0	0	0	0	0.0186463	0.0255751	0	0.0147405	0.060352	0	0	0.0201173	NA	NA	NA	#VALUE!	NA	NA	NA	NA	#VALUE!	NA
abcg2	NM_001045762	734088	XB-GENE-991895	Q28BS4	mRNA	Xenopus tropicalis ATP binding cassette subfamily G member 2 (Junior blood group) (abcg2)	abcg2	28.8307	35.9236	25.9973	30.2506	12.2994	19.0309	21.571	17.6338	31.4023	44.3823	34.4859	36.7568	0.00157981	0.129743	-0.559691	0.678447	0.177139	0.358544	0.897037	0.162639	1.11933	0.177139
abcg4	XM_004916053	101734071	XB-GENE-996335		mRNA	PREDICTED: Xenopus tropicalis ATP binding cassette subfamily G member 4 (abcg4)	abcg4	0.0508496	0.0721637	0.124673	0.082562	0	0.0535328	0.124302	0.0592783	0.0275283	0.0573847	0	0.0283043	NA	NA	NA	#VALUE!	NA	NA	NA	NA	#VALUE!	NA
abcg5	XM_018093796	100145776	XB-GENE-963936	B1WBG9	mRNA	PREDICTED: Xenopus tropicalis ATP binding cassette subfamily G member 5 (abcg5), transcript variant X1	abcg5	0.274774	0.173471	0.402003	0.283416	0.124532	0.283319	0.489647	0.299166	6.83946	1.20573	1.36286	3.13601	0.950414	0.999678	-0.0381236	0.973921	0.613052	0.000749956	0.0339007	2.06637	4.18833	0.613052
abcg8	XM_018093976	100498405	XB-GENE-981625		mRNA	PREDICTED: Xenopus tropicalis ATP binding cassette subfamily G member 8 (abcg8)	abcg8	0.188674	0.252506	0.125699	0.18896	0.161663	0.304773	0.241675	0.236037	4.04865	0.859681	0.174593	1.69431	0.75573	0.999678	0.206194	1.15364	0.662808	0.0256929	0.339347	1.47861	2.78679	0.662808
abhd10	NM_001113885	100135182	XB-GENE-994024	A9ULC6	mRNA	Xenopus tropicalis abhydrolase domain containing 10 (abhd10)	abhd10	19.8248	22.0384	28.111	23.3247	21.6167	24.1702	40.9993	28.9288	20.3704	23.8466	20.634	21.617	0.361836	0.999678	0.173783	1.12801	0.190578	0.609231	0.961558	-0.0974183	0.934704	0.190578
abhd11	NM_001128647	779475	XB-GENE-952690	Q0V9K2	mRNA	Xenopus tropicalis abhydrolase domain containing 11 (abhd11)	abhd11	16.9804	15.0969	10.2445	14.1073	14.1938	13.1348	10.8832	12.7373	16.4975	14.3005	13.2944	14.6974	0.648436	0.999678	-0.0876584	0.941049	0.19226	0.887297	0.991752	0.0272481	1.01907	0.19226
abhd12	NM_001142129	100216158	XB-GENE-990130	B4F753	mRNA	Xenopus tropicalis abhydrolase domain containing 12 (abhd12)	abhd12	1.33297	1.08507	1.9494	1.45581	2.29662	2.76529	2.29799	2.4533	2.34737	2.0045	2.0073	2.11973	0.047443	0.564015	0.534366	1.44831	0.269565	0.153518	0.758567	0.384727	1.30561	0.269565
abhd12b	XM_002936585	100495642			mRNA	PREDICTED: Xenopus tropicalis abhydrolase domain containing 12B (abhd12b), transcript variant X2	abhd12b	0.105946	0.128713	0	0.07822	0.13711	0.0637012	0.176149	0.125653	0	0.197061	0	0.0656869	NA	NA	NA	#VALUE!	NA	NA	NA	NA	#VALUE!	NA
abhd13	NM_001113164	100127876	XB-GENE-5936168	A9JTX5	mRNA	Xenopus tropicalis abhydrolase domain containing 13 (abhd13)	abhd13	10.392	11.5415	9.85802	10.5972	7.12895	10.0309	9.12365	8.76115	14.7323	16.4347	12.0425	14.4032	0.386065	0.999678	-0.193466	0.874502	0.223202	0.236729	0.830853	0.264093	1.20088	0.223202
abhd14a	XM_004914065	100494859	XB-GENE-1003239		mRNA	PREDICTED: Xenopus tropicalis abhydrolase domain containing 14A (abhd14a)	abhd14a	2.06959	2.12237	1.21386	1.80194	2.35816	4.25187	1.49726	2.70243	3.71133	2.8824	2.33618	2.97664	0.381705	0.999678	0.322425	1.25043	0.368587	0.175353	0.776219	0.49951	1.41373	0.368587
abhd14b	XM_012961196	550030	XB-GENE-972692	Q0VFB6	mRNA	PREDICTED: Xenopus tropicalis abhydrolase domain containing 14B (abhd14b), transcript variant X1	abhd14b	0.366759	2.71237	0.624465	1.23453	0.873545	5.43259	1.30549	2.53721	1.22081	3.21125	1.62803	2.02003	0.336023	0.997346	0.736985	1.66669	0.766054	0.335387	0.886579	0.737955	1.66781	0.766054
abhd15	XM_002938219	100492072	XB-GENE-6041446		mRNA	PREDICTED: Xenopus tropicalis abhydrolase domain containing 15 (abhd15)	abhd15	0	0	0	0	0	0.0524533	0	0.0174844	0.0412352	0.0413154	0	0.0275169	NA	NA	NA	#VALUE!	NA	NA	NA	NA	#VALUE!	NA
abhd16a	XM_018096209	448462	XB-GENE-480044	Q28G35	mRNA	PREDICTED: Xenopus tropicalis abhydrolase domain containing 16A (abhd16a), transcript variant X1	abhd16a	16.0968	13.2388	17.5307	15.6221	15.5634	14.4148	17.2556	15.7446	17.0555	15.4285	12.7755	15.0865	0.977061	0.999678	-0.00576507	0.996012	0.200502	0.79058	0.980616	-0.0532449	0.963766	0.200502
abhd17a	NM_001011208	496639	XB-GENE-5820301	Q5M904	mRNA	Xenopus tropicalis abhydrolase domain containing 17A (abhd17a)	abhd17a	44.1632	32.7896	43.6415	40.1981	31.9526	40.3497	37.9855	36.7626	42.7555	44.0276	42.8826	43.2219	0.608361	0.999678	-0.0907441	0.939038	0.177091	0.743917	0.974323	0.0578506	1.04091	0.177091
abhd17b	NM_001005065	448619	XB-GENE-962854	Q6DEY3	mRNA	Xenopus tropicalis abhydrolase domain containing 17B (abhd17b)	abhd17b	49.8063	68.9053	34.455	51.0555	55	66.0501	29.0603	50.0368	72.5858	78.9063	38.39	63.294	0.8452	0.999678	-0.0345553	0.976333	0.176983	0.328488	0.883758	0.172942	1.12735	0.176983
abhd17c	NM_001004867	448170	XB-GENE-6040893	Q6GL10	mRNA	Xenopus tropicalis abhydrolase domain containing 17C (abhd17c)	abhd17c	96.3358	114.399	52.8364	87.8571	129.958	112.804	52.9661	98.576	87.2497	92.9112	47.822	75.9943	0.582555	0.999678	0.0866849	1.06193	0.157707	0.288237	0.869003	-0.167485	0.890394	0.157707
abhd18	NM_001102895	100124957	XB-GENE-5793289	A4II67	mRNA	Xenopus tropicalis abhydrolase domain containing 18 (abhd18)	abhd18	4.70295	4.24423	6.17277	5.03998	4.25262	5.06704	7.73256	5.68407	5.78009	4.14755	5.74454	5.22406	0.734128	0.999678	0.0936455	1.06706	0.27572	0.980687	0.998261	-0.00667468	0.995384	0.27572
abhd2	XM_018091965	100216078	XB-GENE-1010610	B4F6T5	mRNA	PREDICTED: Xenopus tropicalis abhydrolase domain containing 2 (abhd2), transcript variant X1	abhd2	0.843779	0.917252	1.11215	0.957728	0.382279	0.469862	0.819968	0.557369	1.1177	0.966425	0.856072	0.980066	0.068821	0.652735	-0.580371	0.668792	0.318956	0.97222	0.997633	-0.0111074	0.992331	0.318956
abhd3	NM_001032325	613088	XB-GENE-984642	Q4VA73	mRNA	Xenopus tropicalis abhydrolase domain containing 3 (abhd3)	abhd3	0.78108	1.66328	0.813682	1.08601	0.708525	3.74469	1.61458	2.0226	0.997758	1.75645	1.95707	1.57043	0.333251	0.997346	0.457072	1.37275	0.472384	0.445458	0.924506	0.360433	1.28381	0.472384
abhd4	NM_001017287	550041	XB-GENE-921768	Q28D58	mRNA	Xenopus tropicalis abhydrolase domain containing 4 (abhd4)	abhd4	9.21194	11.8417	4.39984	8.48449	25.9179	13.0415	5.64354	14.8676	15.6843	19.8726	5.4814	13.6794	0.058909	0.619917	0.466976	1.38221	0.247225	0.113228	0.695229	0.391567	1.31182	0.247225
abhd5	XM_018094666	549643	XB-GENE-939789	Q28DW4	mRNA	PREDICTED: Xenopus tropicalis abhydrolase domain containing 5 (abhd5), transcript variant X5	abhd5	7.34418	8.95946	4.09457	6.7994	12.6178	11.2323	4.82679	9.55899	12.9809	13.9533	7.03335	11.3225	0.194685	0.915058	0.287051	1.22014	0.221346	0.0371608	0.414703	0.461284	1.37677	0.221346
abhd6	NM_001127147	100145783	XB-GENE-966285	B1WBH7	mRNA	Xenopus tropicalis abhydrolase domain containing 6 (abhd6)	abhd6	1.28029	0.829181	1.25221	1.12056	0.73413	1.35106	1.83214	1.30578	1.40251	1.09795	1.03257	1.17768	0.827723	0.999678	0.083343	1.05947	0.382969	0.902329	0.993621	0.0469979	1.03311	0.382969
abhd8	NM_001102801	100124836	XB-GENE-1004072	A4IHF1	mRNA	Xenopus tropicalis abhydrolase domain containing 8 (abhd8)	abhd8	0.0396657	0.0708844	0	0.0368501	0	0	0.034905	0.011635	0.303628	0.109933	0.110189	0.174583	NA	NA	NA	#VALUE!	NA	NA	NA	NA	#VALUE!	NA
abi1	XM_012964550	493216	XB-GENE-942152	Q68FB6	mRNA	PREDICTED: Xenopus tropicalis abl interactor 1 (abi1), transcript variant X4	abi1	53.7668	55.1722	58.6114	55.8502	83.3321	76.7482	66.1654	75.4152	67.242	62.8484	58.7249	62.9384	0.0660169	0.6419	0.289545	1.22226	0.157506	0.547668	0.948477	0.0947019	1.06784	0.157506
abi2	XM_012970404	548798	XB-GENE-944589	Q28HT5	mRNA	PREDICTED: Xenopus tropicalis abl-interactor 2 (abi2), transcript variant X4	abi2	54.9779	58.7868	46.5515	53.4387	61.6108	78.2574	43.4064	61.0915	53.4707	49.4486	41.6649	48.1947	0.540136	0.999678	0.0975276	1.06994	0.159201	0.439655	0.922222	-0.123026	0.918259	0.159201
abi3	XM_012952964	100493650	XB-GENE-953171		mRNA	PREDICTED: Xenopus tropicalis ABI family member 3 (abi3)	abi3	0	0	0	0	0	0	0	0	0	0	0	0	NA	NA	NA	#VALUE!	NA	NA	NA	NA	#VALUE!	NA
abi3bp	NM_001030520	595083	XB-GENE-951329	Q504M1	mRNA	Xenopus tropicalis ABI family member 3 binding protein (abi3bp)	abi3bp	0.0233556	0.0278043	0	0.0170533	0.141577	0.123513	0.0475003	0.104197	0.107973	0.14196	0.0263245	0.092086	NA	NA	NA	#VALUE!	NA	NA	NA	NA	#VALUE!	NA
abl1	XM_004916675	100490771	XB-GENE-6054675		mRNA	PREDICTED: Xenopus tropicalis ABL proto-oncogene 1, non-receptor tyrosine kinase (abl1), transcript variant X5	abl1	8.11355	8.35993	11.8743	9.44927	8.39399	6.78829	11.2263	8.80285	6.46734	7.01827	10.2435	7.90969	0.580353	0.999678	-0.0953962	0.936015	0.172548	0.259276	0.846218	-0.194652	0.873784	0.172548
abl2	XM_002937359	100487790	XB-GENE-6459814		mRNA	PREDICTED: Xenopus tropicalis ABL proto-oncogene 2, non-receptor tyrosine kinase (abl2)	abl2	21.8783	23.5807	3.57892	16.346	21.7196	21.971	3.73472	15.8084	16.7436	20.241	5.0343	14.0063	0.955506	0.999678	-0.0194361	0.986618	0.348355	0.884363	0.991577	-0.050665	0.965491	0.348355
ablim1	XM_012953807	100170541	XB-GENE-6455582		mRNA	PREDICTED: Xenopus tropicalis actin binding LIM protein 1 (ablim1), transcript variant X16	ablim1	14.3939	6.75632	14.3433	11.8312	4.32016	3.22603	10.7319	6.09269	7.16619	4.0836	3.77943	5.00974	0.0397364	0.536926	-0.788072	0.579117	0.383214	0.0265784	0.346609	-0.849837	0.554848	0.383214
ablim2	XM_012955719	100489272	XB-GENE-490231		mRNA	PREDICTED: Xenopus tropicalis actin binding LIM protein family member 2 (ablim2)	ablim2	0.0672422	0.0237232	0.0265543	0.0391732	0.103591	0.174946	0.194694	0.157744	0.0742586	0.103229	0.0484264	0.0753047	0.0302065	0.486762	1.35454	2.55716	0.62497	0.311083	0.876875	0.633065	1.55086	0.62497
ablim3	XM_012959794	100494921	XB-GENE-494311		mRNA	PREDICTED: Xenopus tropicalis actin binding LIM protein family member 3 (ablim3), transcript variant X7	ablim3	0.517374	0.264858	0.258482	0.346905	0.109852	0.112237	0.300794	0.174294	0.73282	0.563484	0.16826	0.488188	0.136616	0.835555	-0.739078	0.599122	0.496521	0.687416	0.970179	0.199782	1.14853	0.496521
abo	XM_012968497	550054	XB-GENE-5721534,XB-GENE-5962599	Q28DB6	mRNA	PREDICTED: Xenopus tropicalis ABO blood group (transferase A, alpha 1-3-N-acetylgalactosaminyltransferase; transferase B, alpha 1-3-galactosyltransferase) (abo), transcript variant X3	abo	322.477	341.515	174.325	279.439	107.837	289.89	130.907	176.211	252.726	354.462	205.657	270.948	0.111559	0.78729	-0.524873	0.695021	0.329855	0.900135	0.993505	-0.0413937	0.971716	0.329855
abr	XM_012957245	779766	XB-GENE-5797083	A4II46	mRNA	PREDICTED: Xenopus tropicalis active BCR-related (abr), transcript variant X1	abr	7.73828	5.71174	3.66731	5.70578	9.20857	10.3557	4.3548	7.97301	14.2012	10.4053	6.18798	10.2648	0.134665	0.833422	0.319878	1.24822	0.213828	0.00594133	0.143747	0.588242	1.50341	0.213828
abra	NM_001113119	100127806	XB-GENE-948438	A9JTN8	mRNA	Xenopus tropicalis actin binding Rho activating protein (abra)	abra	0.171988	0.121847	0.0830546	0.12563	0.220717	0.0302219	0.291354	0.180764	0.0711636	0.0237635	0.177876	0.0909344	NA	NA	NA	#VALUE!	NA	NA	NA	NA	#VALUE!	NA
abracl	XM_012962616	100124856	XB-GENE-6457690	A4IHJ3	mRNA	PREDICTED: Xenopus tropicalis ABRA C-terminal like (abracl), transcript variant X1	abracl	345.173	274.994	439.973	353.38	478.86	293.443	484.998	419.1	355.94	317.489	398.795	357.408	0.450498	0.999678	0.168707	1.12405	0.223576	0.967852	0.997198	-0.00901076	0.993774	0.223576
abraxas1	NM_001044494	733722	XB-GENE-5730310	Q28HX0	mRNA	Xenopus tropicalis abraxas 1, BRCA1 A complex subunit (abraxas1)	abraxas1	6.37095	6.38967	9.58556	7.44872	8.98847	13.4929	11.436	11.3058	14.2838	9.52586	10.462	11.4239	0.0825161	0.702448	0.417006	1.33515	0.240174	0.0934514	0.648224	0.402883	1.32215	0.240174
abraxas2	NM_001205175	394764	XB-GENE-5771927	Q6P4W0	mRNA	Xenopus tropicalis abraxas 2, BRISC complex subunit (abraxas2)	abraxas2	27.5321	26.8818	29.9241	28.1127	23.2705	20.9441	28.3429	24.1858	21.371	24.1352	24.6555	23.3873	0.325212	0.996755	-0.166568	0.89096	0.16931	0.211014	0.811673	-0.21177	0.863477	0.16931
abtb1	XM_012960454	100124760	XB-GENE-976579	A4IHP2	mRNA	PREDICTED: Xenopus tropicalis ankyrin repeat and BTB (POZ) domain containing 1 (abtb1), transcript variant X1	abtb1	9.00807	10.4875	10.4042	9.96658	15.3029	14.8022	13.4183	14.5078	20.1427	15.892	14.5374	16.8574	0.0435996	0.552473	0.362664	1.2858	0.179722	0.00560354	0.138297	0.497851	1.41211	0.179722
abtb2	NM_001011014	496423	XB-GENE-984511	Q640A3	mRNA	Xenopus tropicalis ankyrin repeat and BTB domain containing 2 (abtb2)	abtb2	8.45648	4.15316	5.18434	5.93133	29.5097	5.02581	6.05738	13.531	6.64429	4.4638	3.05531	4.72113	0.218556	0.93616	0.50903	1.42309	0.413719	0.570996	0.951946	-0.234407	0.850035	0.413719
acaa1	NM_001079218	780143	XB-GENE-963068	Q05AR0	mRNA	Xenopus tropicalis acetyl-CoA acyltransferase 1 (acaa1)	acaa1	0.637176	1.63716	2.42442	1.56625	0.432695	3.32243	1.71962	1.82491	2.34473	3.12732	3.92498	3.13234	0.955367	0.999678	-0.0294723	0.979779	0.526587	0.132123	0.727379	0.792927	1.73259	0.526587
acaa2	XM_012964847	779631	XB-GENE-5827758	Q0VGV6	mRNA	PREDICTED: Xenopus tropicalis acetyl-CoA acyltransferase 2 (acaa2), transcript variant X1	acaa2	6.96024	8.54079	7.97163	7.82422	11.4538	11.8407	7.61647	10.3037	8.84178	6.97326	9.67109	8.49538	0.292281	0.98976	0.243456	1.18382	0.231173	0.790803	0.980616	0.0613229	1.04342	0.231173
acaca	XM_004911899	100495654	XB-GENE-1013637		mRNA	PREDICTED: Xenopus tropicalis acetyl-CoA carboxylase alpha (acaca), transcript variant X1	acaca	0.925801	0.988549	0.56193	0.825427	0.767676	1.65001	0.841932	1.08654	2.46764	1.43136	1.02264	1.64055	0.39628	0.999678	0.233936	1.17604	0.275776	0.0237254	0.325295	0.62368	1.5408	0.275776
acacb	XM_012957150	100192373	XB-GENE-960130	B5DEA0	mRNA	PREDICTED: Xenopus tropicalis acetyl-CoA carboxylase beta (acacb), transcript variant X4	acacb	8.13863	4.26367	7.80189	6.73473	5.32499	2.98789	9.26055	5.85781	10.5336	5.97264	7.79933	8.10185	0.505177	0.999678	-0.217767	0.859895	0.326798	0.582089	0.955538	0.179849	1.13277	0.326798
acad10	XM_004910509	100036613	XB-GENE-967980		mRNA	PREDICTED: Xenopus tropicalis acyl-CoA dehydrogenase family member 10 (acad10)	acad10	5.91028	10.1885	6.97122	7.69	4.75913	11.3135	5.74122	7.27129	18.6371	12.7251	7.60554	12.9892	0.749	0.999678	-0.106879	0.928595	0.334041	0.172076	0.774464	0.456153	1.37188	0.334041
acad11	XM_002937737	100486957	XB-GENE-968169		mRNA	PREDICTED: Xenopus tropicalis acyl-CoA dehydrogenase family member 11 (acad11)	acad11	1.29407	1.14242	1.63806	1.35818	1.19647	1.67498	1.68367	1.51837	1.9794	1.21646	1.76336	1.65307	0.73671	0.999678	0.103801	1.0746	0.308736	0.607411	0.961558	0.15862	1.11622	0.308736
acad8	XM_002937981	100495757	XB-GENE-955812		mRNA	PREDICTED: Xenopus tropicalis acyl-CoA dehydrogenase family member 8 (acad8)	acad8	3.73491	3.40269	2.61165	3.24975	4.2771	4.4603	2.96618	3.90119	3.17888	3.3577	3.08724	3.20794	0.554513	0.999678	0.169112	1.12437	0.28614	0.921409	0.994916	-0.0282302	0.980623	0.28614
acad9	NM_001015788	548505	XB-GENE-5885005	Q5FVW9	mRNA	Xenopus tropicalis acyl-CoA dehydrogenase family member 9 (acad9)	acad9	22.5892	26.8826	24.3587	24.6101	22.8647	34.6145	22.0464	26.5085	26.5281	24.4791	25.5914	25.5328	0.869921	0.999678	0.0303506	1.02126	0.185338	0.867867	0.988813	0.0308343	1.0216	0.185338
acadl	NM_001045785	734116	XB-GENE-958719	Q28BK3	mRNA	Xenopus tropicalis acyl-CoA dehydrogenase long chain (acadl)	acadl	6.40572	6.37256	4.21929	5.66586	7.49919	7.32736	5.49138	6.77264	12.6231	8.47376	6.20991	9.10227	0.426927	0.999678	0.1839	1.13595	0.231477	0.0698218	0.574495	0.419683	1.33763	0.231477
acadm	XM_002936083	100494748	XB-GENE-972935		mRNA	PREDICTED: Xenopus tropicalis acyl-CoA dehydrogenase, C-4 to C-12 straight chain (acadm)	acadm	28.6793	34.8622	26.1234	29.8883	26.9095	39.4046	19.9984	28.7708	31.4508	33.5898	29.8992	31.6466	0.661727	0.999678	-0.0731735	0.950545	0.167242	0.843359	0.985716	0.0330469	1.02317	0.167242
acads	NM_203938	394882	XB-GENE-855930	Q6P324	mRNA	Xenopus tropicalis acyl-CoA dehydrogenase short chain (acads)	acads	25.631	27.33	26.1608	26.3739	23.2455	27.5758	24.8581	25.2265	19.1325	22.3232	28.3323	23.2626	0.737292	0.999678	-0.0608865	0.958675	0.181512	0.377833	0.906618	-0.160074	0.894979	0.181512
acadsb	XM_012966369	448259	XB-GENE-1005696	Q6DJ59	mRNA	PREDICTED: Xenopus tropicalis acyl-CoA dehydrogenase, short/branched chain (acadsb), transcript variant X1	acadsb	8.02947	10.4237	7.1062	8.5198	5.85109	15.2063	5.33409	8.79716	9.18575	9.97322	8.68022	9.27973	0.779685	0.999678	-0.0914484	0.93858	0.326916	0.811056	0.983817	0.0781538	1.05567	0.326916
acadvl	XM_004920409	100216267	XB-GENE-5876583		partial mRNA	PREDICTED: Xenopus tropicalis acyl-CoA dehydrogenase, very long chain (acadvl)	acadvl	63.9552	55.4361	170.028	96.4731	60.6538	48.7439	159.113	89.5037	53.2237	39.607	138.11	76.9802	0.663338	0.999678	-0.103786	0.930587	0.23842	0.300464	0.873508	-0.246869	0.842723	0.23842
acan	XM_018092666	100491091	XB-GENE-921494		mRNA	PREDICTED: Xenopus tropicalis aggrecan (acan)	acan	0.00590641	0.0104863	0.0147106	0.0103678	0.00763449	0.10359	0.0650201	0.0587482	0.440667	0.173549	0.0617234	0.225313	0.145501	0.848343	1.14272	2.20797	0.785046	0.00157734	0.0571191	2.4808	5.58205	0.785046
acap1	XM_012954503	100496659	XB-GENE-6257486		mRNA	PREDICTED: Xenopus tropicalis ArfGAP with coiled-coil, ankyrin repeat and PH domains 1 (acap1)	acap1	0.355373	0.291076	0.135817	0.260755	0.475067	0.141458	0.480209	0.365578	0.314693	0.112495	0.539648	0.322278	0.66257	0.999678	0.240873	1.18171	0.551997	0.862173	0.987445	0.0958314	1.06868	0.551997
acap2	XM_002937843	100497437	XB-GENE-990716		mRNA	PREDICTED: Xenopus tropicalis ArfGAP with coiled-coil, ankyrin repeat and PH domains 2 (acap2), transcript variant X2	acap2	22.1543	15.4915	5.28951	14.3118	20.926	11.0044	4.8802	12.2702	16.3184	14.7547	5.38104	12.1514	0.349718	0.999678	-0.168352	0.889858	0.18003	0.434634	0.91888	-0.140655	0.907107	0.18003
acap3	XM_012965939	100127680	XB-GENE-1013301	A8WGF3	mRNA	PREDICTED: Xenopus tropicalis ArfGAP with coiled-coil, ankyrin repeat and PH domains 3 (acap3), transcript variant X3	acap3	1.10641	1.8459	0.77729	1.2432	0.705624	1.64011	1.0939	1.14655	4.32356	2.72936	1.77241	2.94178	0.81782	0.999678	-0.0807447	0.945569	0.350531	0.0174456	0.278137	0.833275	1.78172	0.350531
acat1	NM_001030401	594960	XB-GENE-977282	Q5BKN8	mRNA	Xenopus tropicalis acetyl-CoA acetyltransferase 1 (acat1)	acat1	17.021	16.8626	15.0611	16.3149	17.1788	21.8868	15.1433	18.0696	27.0747	17.4044	17.3726	20.6172	0.740983	0.999678	0.0711175	1.05053	0.215148	0.346225	0.891321	0.202655	1.15081	0.215148
acat2	NM_203634	394562	XB-GENE-5929870	Q6P802	mRNA	Xenopus tropicalis acetyl-CoA acetyltransferase 2 (acat2)	acat2	2.09455	4.73789	3.03842	3.29028	3.53242	8.73443	3.00753	5.09146	4.28504	4.21393	6.04027	4.84641	0.370425	0.999678	0.357401	1.28112	0.399029	0.307089	0.876053	0.407548	1.32643	0.399029
acbd3	XM_012962605	100124747	XB-GENE-958909	A4QNP1	mRNA	PREDICTED: Xenopus tropicalis acyl-CoA binding domain containing 3 (acbd3), transcript variant X1	acbd3	54.7333	52.0951	36.6123	47.8136	48.4477	38.8787	31.0187	39.4484	46.0893	50.578	32.6907	43.1193	0.159773	0.869194	-0.220626	0.858193	0.156936	0.449569	0.925479	-0.118664	0.92104	0.156936
acbd4	XM_012952586	780283	XB-GENE-6456986	Q0V9A4	mRNA	PREDICTED: Xenopus tropicalis acyl-CoA binding domain containing 4 (acbd4), transcript variant X1	acbd4	0.768342	0.980835	3.39378	1.71432	1.81675	1.56818	4.97519	2.78671	2.90876	1.67291	3.86155	2.8144	0.0873065	0.718513	0.55086	1.46496	0.322182	0.0461049	0.467232	0.64257	1.56111	0.322182
acbd5	NM_001008179	493542	XB-GENE-982910	Q640U0	mRNA	Xenopus tropicalis acyl-CoA binding domain containing 5 (acbd5)	acbd5	3.66605	7.34091	7.07299	6.02665	6.285	21.8024	8.96234	12.3499	11.7018	11.3534	15.2711	12.7754	0.0992796	0.760605	0.645128	1.56388	0.391377	0.0385662	0.424357	0.809675	1.75282	0.391377
acbd6	NM_001008064	493427	XB-GENE-989234	Q28E11	mRNA	Xenopus tropicalis acyl-CoA binding domain containing 6 (acbd6)	acbd6	32.2684	39.4	18.028	29.8988	29.246	46.696	14.9796	30.3072	30.7483	36.518	22.1022	29.7895	0.876081	0.999678	-0.0381137	0.973928	0.244413	0.999979	0.999979	6.44441e-06	1	0.244413
acbd7	NM_001171596	779685	XB-GENE-5740466	Q0VFH2	mRNA	Xenopus tropicalis acyl-CoA binding domain containing 7 (acbd7)	acbd7	0.146919	0	0	0.0489729	0	0	0.198121	0.0660402	0.39862	0	0.238249	0.212289	NA	NA	NA	#VALUE!	NA	NA	NA	NA	#VALUE!	NA
ace	NM_001123410	100144634	XB-GENE-479789	B0JZU8	mRNA	Xenopus tropicalis angiotensin I converting enzyme (ace)	ace	0.606396	0.442914	0.552887	0.534066	0.414908	0.836601	0.585159	0.612223	2.86883	0.974473	1.82986	1.89106	0.807361	0.999678	0.0859377	1.06138	0.352446	0.00105535	0.0428071	1.15438	2.22589	0.352446
ace2	XM_002938247	100486137	XB-GENE-487117		mRNA	PREDICTED: Xenopus tropicalis angiotensin I converting enzyme 2 (ace2)	ace2	0	0	0.0799673	0.0266558	0	0.260147	0.0609771	0.107041	2.04509	0.469161	0.587094	1.03378	0.342699	0.999678	1.01995	2.02784	1.07493	0.000601045	0.0294281	3.68825	12.8906	1.07493
acer1	NM_001112961	100127603	XB-GENE-991795	F6ZT31	mRNA	Xenopus tropicalis alkaline ceramidase 1 (acer1)	acer1	6.63644	7.77332	7.10518	7.17165	2.87321	4.24743	7.12162	4.74742	6.99697	4.60382	8.40726	6.66935	0.149146	0.855948	-0.476147	0.718895	0.330072	0.694608	0.972056	-0.129589	0.914092	0.330072
acer2	XM_012963321	549870	XB-GENE-1015552		mRNA	PREDICTED: Xenopus tropicalis alkaline ceramidase 2 (acer2), transcript variant X3	acer2	10.426	12.7255	8.78246	10.6446	11.2998	9.42261	11.6497	10.7907	9.85514	10.6611	8.9894	9.83523	0.91047	0.999678	0.0246076	1.0172	0.21884	0.643163	0.964725	-0.101384	0.932138	0.21884
acer3	NM_001112966	100127611	XB-GENE-994450	A8E5U9	mRNA	Xenopus tropicalis alkaline ceramidase 3 (acer3)	acer3	54.9133	63.0023	38.3857	52.1004	32.7597	56.9496	29.096	39.6018	40.6861	62.4489	38.3794	47.1715	0.223033	0.937775	-0.317936	0.802217	0.260923	0.662035	0.965743	-0.114051	0.92399	0.260923
ache	XM_004919096	100490673	XB-GENE-923160		mRNA	PREDICTED: Xenopus tropicalis acetylcholinesterase (Yt blood group) (ache), transcript variant X2	ache	0.929648	0.236696	0.450586	0.538977	3.02082	0.437076	1.2251	1.561	1.05562	0.591806	0.323727	0.657052	0.102546	0.768269	0.903983	1.87123	0.553696	0.667226	0.965743	0.238066	1.17941	0.553696
acin1	XM_012953275	407918	XB-GENE-959536		mRNA	PREDICTED: Xenopus tropicalis apoptotic chromatin condensation inducer 1 (acin1)	acin1	199.733	213.927	191.733	201.798	205.018	208.745	170.24	194.668	141.361	175.084	177.428	164.624	0.747519	0.999678	-0.0544102	0.962988	0.169022	0.17805	0.777865	-0.227636	0.854033	0.169022
ackr3	NM_001030434	594993	XB-GENE-939861	Q5BKI9	mRNA	Xenopus tropicalis atypical chemokine receptor 3 (ackr3)	ackr3	23.5916	35.5902	21.2079	26.7966	28.5141	45.1446	24.2841	32.6476	20.4707	32.8852	28.1698	27.1752	0.46593	0.999678	0.184057	1.13607	0.252438	0.985243	0.99891	-0.00466909	0.996769	0.252438
ackr4	XM_002937739	100487207	XB-GENE-6258927		mRNA	PREDICTED: Xenopus tropicalis atypical chemokine receptor 4 (ackr4)	ackr4	0	0	0	0	0	0	0	0	0	0	0.0440587	0.0146862	NA	NA	NA	#VALUE!	NA	NA	NA	NA	#VALUE!	NA
acly	XM_012971671	493390	XB-GENE-992494	Q66JH9	mRNA	PREDICTED: Xenopus tropicalis ATP citrate lyase (acly), transcript variant X1	acly	47.454	20.3837	60.4904	42.776	22.0115	13.9143	56.4801	30.802	50.2637	28.9309	27.763	35.6526	0.304939	0.992184	-0.430272	0.742122	0.41941	0.75365	0.975321	-0.131623	0.912804	0.41941
acmsd	XM_002941422	100488272	XB-GENE-962248		mRNA	PREDICTED: Xenopus tropicalis aminocarboxymuconate semialdehyde decarboxylase (acmsd)	acmsd	0.149835	0.107826	0.411851	0.22317	0.153768	0.159253	0.161242	0.158088	0.372918	0.125414	0.283367	0.260566	NA	NA	NA	#VALUE!	NA	NA	NA	NA	#VALUE!	NA
aco1	XM_012957530	100216202	XB-GENE-1012108	B5DE51	mRNA	PREDICTED: Xenopus tropicalis aconitase 1 (aco1), transcript variant X1	aco1	16.3204	24.0724	9.87398	16.7556	15.2158	36.5138	8.43144	20.0537	20.6152	22.6523	14.5474	19.2716	0.874434	0.999678	0.057306	1.04052	0.362629	0.663722	0.965743	0.157664	1.11548	0.362629
aco2	NM_001011445	496933	XB-GENE-1000785	Q5I0B1	mRNA	Xenopus tropicalis aconitase 2 (aco2)	aco2	4.27368	5.91407	4.49458	4.89411	5.53601	18.7606	4.12457	9.47374	20.4627	14.8688	17.0703	17.4673	0.332572	0.997346	0.426803	1.34425	0.440482	0.00437463	0.117145	1.25529	2.38715	0.440482
acod1	NM_001103172	100125311	XB-GENE-919725		mRNA	Xenopus tropicalis aconitate decarboxylase 1 (acod1)	acod1	9.35461	324.719	186.566	173.547	9.61627	886.08	311.21	402.302	313.955	674.683	364.103	450.914	0.716769	0.999678	0.502335	1.4165	1.38468	0.241301	0.836325	1.62249	3.07905	1.38468
acot11	XM_004914017	100490522	XB-GENE-5864266		mRNA	PREDICTED: Xenopus tropicalis acyl-CoA thioesterase 11 (acot11), transcript variant X1	acot11	1.53521	2.49132	2.49772	2.17475	1.3888	5.78917	3.27525	3.48441	3.33054	3.09773	4.46109	3.62979	0.348377	0.999678	0.330159	1.25715	0.352079	0.158786	0.762823	0.496138	1.41043	0.352079
acot12	XM_012957014	100170471	XB-GENE-987297	B3DLA1	mRNA	PREDICTED: Xenopus tropicalis acyl-CoA thioesterase 12 (acot12), transcript variant X1	acot12	2.20985	4.01574	1.23746	2.48768	2.2689	7.08346	1.32189	3.55808	9.52676	6.27039	7.02817	7.60844	0.655511	0.999678	0.221894	1.16626	0.497387	0.0152421	0.259241	1.20695	2.30849	0.497387
acot13	NM_001005098	448676	XB-GENE-1004168	Q6DER5	mRNA	Xenopus tropicalis acyl-CoA thioesterase 13 (acot13)	acot13	27.3469	31.7173	32.254	30.4394	22.775	28.6891	24.0144	25.1595	21.6851	22.6979	28.4976	24.2935	0.421744	0.999678	-0.202093	0.869288	0.251548	0.31924	0.881717	-0.250547	0.840578	0.251548
acot2	NM_001126534	100144968	XB-GENE-1011314	B0BM61	mRNA	Xenopus tropicalis acyl-CoA thioesterase 2 (acot2)	acot2	7.44159	8.43012	10.4478	8.77316	7.99115	4.94144	8.28083	7.07114	6.82177	6.98967	7.20589	7.00578	0.338651	0.998278	-0.251869	0.839807	0.263232	0.37928	0.907162	-0.23144	0.851784	0.263232
acot7	NM_001078900	779821	XB-GENE-976869	Q0V9M5	mRNA	Xenopus tropicalis acyl-CoA thioesterase 7 (acot7)	acot7	1.48847	0.941838	0.259452	0.896588	1.34118	0.888481	0.848335	1.026	2.10803	1.71098	0.702517	1.50718	0.426933	0.999678	0.323055	1.25098	0.406639	0.130579	0.723888	0.614767	1.53131	0.406639
acot8	XM_002932510	100495154	XB-GENE-963979		mRNA	PREDICTED: Xenopus tropicalis acyl-CoA thioesterase 8 (acot8), transcript variant X2	acot8	1.97771	2.51285	15.4745	6.65502	5.97614	2.13718	15.7956	7.96966	2.73228	2.2789	8.71928	4.57682	0.509601	0.999678	0.305349	1.23572	0.46303	0.787049	0.980054	-0.125085	0.91695	0.46303
acot9	NM_001127117	100145745	XB-GENE-943630	B1WB36	mRNA	Xenopus tropicalis acyl-CoA thioesterase 9 (acot9)	acot9	0.745028	0.792922	1.07202	0.869991	0.610951	1.76596	1.41835	1.26509	3.21076	1.84903	1.57905	2.21295	0.395018	0.999678	0.292996	1.22518	0.344478	0.0136921	0.24202	0.84922	1.80153	0.344478
acox1	NM_001015762	548479	XB-GENE-1008078	Q5EBF7	mRNA	Xenopus tropicalis acyl-CoA oxidase 1, palmitoyl (acox1)	acox1	16.2729	12.6563	14.2318	14.387	10.5389	11.2223	13.1875	11.6496	12.9826	12.1816	11.5198	12.228	0.234384	0.951359	-0.228791	0.85335	0.1924	0.377671	0.906618	-0.169735	0.889006	0.1924
acox2	NM_001015986	548740	XB-GENE-5845946	Q28EC2	mRNA	Xenopus tropicalis acyl-CoA oxidase 2, branched chain (acox2)	acox2	0.522249	0.591064	1.5949	0.902739	0.335921	0.703899	2.20997	1.08326	2.30637	1.29061	2.63431	2.0771	0.982095	0.999678	0.00866805	1.00603	0.386226	0.0211254	0.307479	0.890536	1.85387	0.386226
acox3	XM_002938641	100380064	XB-GENE-991919		mRNA	PREDICTED: Xenopus tropicalis acyl-CoA oxidase 3, pristanoyl (acox3)	acox3	1.45164	2.18979	0.655797	1.43241	0.915248	3.13702	0.830159	1.62747	2.04082	2.27641	0.818359	1.71186	0.932358	0.999678	0.0390587	1.02744	0.460172	0.705317	0.973383	0.174016	1.12819	0.460172
acoxl	XM_018094241	100497847	XB-GENE-990149		mRNA	PREDICTED: Xenopus tropicalis acyl-CoA oxidase-like (acoxl), transcript variant X2	acoxl	0.561865	0.574665	0.432406	0.522979	0.551809	1.68179	0.569925	0.934506	4.58872	1.51489	1.09448	2.39936	0.282208	0.986718	0.449338	1.36541	0.417844	0.00197195	0.0672861	1.29299	2.45035	0.417844
acp1	XM_012962897	448657	XB-GENE-973004	Q6DEU0	mRNA	PREDICTED: Xenopus tropicalis acid phosphatase 1, soluble (acp1), transcript variant X1	acp1	120.864	170.198	139.242	143.435	110.705	222.84	143.385	158.977	148.27	158.879	214.465	173.871	0.771166	0.999678	0.0573288	1.04054	0.197108	0.409789	0.916525	0.162469	1.1192	0.197108
acp2	NM_001078739	779653	XB-GENE-1001255	Q0VFN2	mRNA	Xenopus tropicalis acid phosphatase 2, lysosomal (acp2)	acp2	33.2683	39.3561	10.7954	27.8066	29.4676	48.3486	9.32861	29.0483	38.4381	37.5163	13.6705	29.875	0.917768	0.999678	-0.0374073	0.974405	0.362312	0.777406	0.97768	0.102426	1.07358	0.362312
acp5	NM_001008209	493572	XB-GENE-957094	Q66IG6	mRNA	Xenopus tropicalis acid phosphatase 5, tartrate resistant (acp5)	acp5	23.7416	15.6454	19.3064	19.5645	30.1535	8.98115	21.7498	20.2948	17.4908	14.7774	7.74887	13.339	0.835284	0.999678	-0.0750559	0.949305	0.360967	0.213681	0.811673	-0.448866	0.732619	0.360967
acp6	NM_001079268	780193	XB-GENE-994568	A0JM30	mRNA	Xenopus tropicalis acid phosphatase 6, lysophosphatidic (acp6)	acp6	1.92603	2.05439	4.03249	2.67097	1.68119	1.96042	3.27006	2.30389	2.00524	1.4992	4.19752	2.56732	0.644152	0.999678	-0.154153	0.89866	0.333735	0.813561	0.983978	-0.0787061	0.946906	0.333735
acp7	NM_001203257	100486004	XB-GENE-994433		mRNA	Xenopus tropicalis acid phosphatase 7, tartrate resistant (putative) (acp7)	acp7	0.0163993	0.0584871	0.0955559	0.0568141	0.170245	0.0580681	0.285115	0.171142	0.495986	0.0849924	0.189849	0.256943	0.202846	0.923588	0.908397	1.87696	0.713316	0.0827652	0.618117	1.2375	2.3579	0.713316
acpp	XM_012965532	101735257	XB-GENE-960831		mRNA	PREDICTED: Xenopus tropicalis acid phosphatase, prostate (acpp), transcript variant X5	acpp	15.6184	21.6011	9.09516	15.4382	6.75042	13.9012	7.54243	9.39802	13.9854	21.9368	20.5994	18.8405	0.109496	0.783325	-0.476666	0.718636	0.29783	0.469595	0.930636	0.215373	1.161	0.29783
acrc	XM_002934909	100379792			mRNA	PREDICTED: Xenopus tropicalis acidic repeat containing (acrc)	acrc	30.6629	28.4783	36.7455	31.9622	26.2916	26.7011	34.6226	29.2051	24.0009	25.2156	34.4178	27.8781	0.529497	0.999678	-0.105504	0.92948	0.167794	0.293792	0.871455	-0.176157	0.885058	0.167794
acsbg1	NM_001128023	100158596	XB-GENE-985321	B2GUJ4	mRNA	Xenopus tropicalis acyl-CoA synthetase bubblegum family member 1 (acsbg1)	acsbg1	0.49207	0.415993	0.325697	0.411253	0.334468	0.229567	0.480231	0.348088	0.391933	0.541663	0.465226	0.466274	0.728924	0.999678	-0.189943	0.87664	0.548087	0.856389	0.986885	0.0991891	1.07117	0.548087
acsbg2	XM_012956745	100158533	XB-GENE-1006640	B2GU97	mRNA	PREDICTED: Xenopus tropicalis acyl-CoA synthetase bubblegum family member 2 (acsbg2), transcript variant X4	acsbg2	17.3546	19.6465	11.4427	16.1479	57.0405	39.8423	10.4937	35.7922	39.1152	34.0484	21.6219	31.5952	0.0439051	0.554223	0.592244	1.50759	0.293918	0.0290433	0.366001	0.641594	1.56005	0.293918
acsf2	XM_002939575	100497121	XB-GENE-993379		mRNA	PREDICTED: Xenopus tropicalis acyl-CoA synthetase family member 2 (acsf2)	acsf2	10.8443	8.72909	33.0815	17.5516	12.9156	13.7355	37.8882	21.5131	31.9682	19.4192	46.3748	32.5874	0.380328	0.999678	0.237735	1.17914	0.270987	0.00731992	0.164589	0.726767	1.65493	0.270987
acsf3	NM_001127910	100158470	XB-GENE-964811	B2GU01	mRNA	Xenopus tropicalis acyl-CoA synthetase family member 3 (acsf3)	acsf3	0.235487	0.32187	1.02685	0.528068	0.348777	1.03591	1.19825	0.860978	1.05027	0.727966	0.854704	0.877647	NA	NA	NA	#VALUE!	NA	NA	NA	NA	#VALUE!	NA
acsl1	XM_012960017	448565	XB-GENE-5739727	Q6DF45	mRNA	PREDICTED: Xenopus tropicalis acyl-CoA synthetase long-chain family member 1 protein (acsl1), transcript variant X2	acsl1	121.545	98.603	84.611	101.586	136.054	96.5233	91.234	107.937	115.046	93.7677	81.4201	96.7445	0.77299	0.999678	0.0451657	1.0318	0.156572	0.623629	0.961558	-0.0768322	0.948137	0.156572
acsl3	XM_018093722	100036652	XB-GENE-5882199	A0JPA8	mRNA	PREDICTED: Xenopus tropicalis acyl-CoA synthetase long-chain family member 3 (acsl3), transcript variant X1	acsl3	22.5637	25.9311	13.4993	20.6647	17.1128	25.4558	11.9636	18.1774	19.805	20.7763	14.2583	18.2799	0.436994	0.999678	-0.145368	0.904149	0.187022	0.500367	0.937749	-0.126036	0.916346	0.187022
acsl4	XM_018096593	100494759	XB-GENE-5966957		mRNA	PREDICTED: Xenopus tropicalis acyl-CoA synthetase long-chain family member 4 (acsl4), transcript variant X3	acsl4	75.8132	79.4279	23.8481	59.6964	55.6168	64.624	31.2476	50.4961	86.2624	84.1513	34.0771	68.1636	0.66142	0.999678	-0.0942187	0.936779	0.215134	0.462495	0.928827	0.158069	1.11579	0.215134
acsl5	NM_001011069	496479	XB-GENE-963158	Q5XGI9	mRNA	Xenopus tropicalis acyl-CoA synthetase long chain family member 5 (acsl5)	acsl5	0	0	0	0	0.0189094	0	0.0321991	0.0170362	0.0619186	0.0411979	0.0639464	0.0556876	NA	NA	NA	#VALUE!	NA	NA	NA	NA	#VALUE!	NA
acsl6	XM_012959215	779783	XB-GENE-5834989	Q0V9T3	mRNA	PREDICTED: Xenopus tropicalis acyl-CoA synthetase long-chain family member 6 (acsl6), transcript variant X2	acsl6	1.12631	0.544521	1.0504	0.907076	0.268143	0.147501	0.612763	0.342802	0.507213	0.584014	0.281321	0.457516	0.017846	0.398561	-1.06059	0.479436	0.447733	0.113943	0.696123	-0.70774	0.612279	0.447733
acsm3	XM_002931983	100491087	XB-GENE-486978		mRNA	PREDICTED: Xenopus tropicalis acyl-CoA synthetase medium-chain family member 3 (acsm3)	acsm3	0.131161	0.325046	0.107563	0.187923	0.167966	0.505557	0.0964055	0.256643	0.233907	0.274659	0.240859	0.249808	0.728179	0.999678	0.184974	1.1368	0.532224	0.504859	0.939061	0.354921	1.27892	0.532224
acss1	XM_002937453	100485894	XB-GENE-990112		mRNA	PREDICTED: Xenopus tropicalis acyl-CoA synthetase short-chain family member 1 (acss1), transcript variant X1	acss1	8.22298	7.32966	11.5895	9.04738	6.49831	2.4496	10.8653	6.60442	7.1022	4.7252	7.7466	6.52467	0.209313	0.928429	-0.474308	0.719812	0.377797	0.351016	0.89321	-0.352341	0.783312	0.377797
acss2.1	XM_004918497	100486264	XB-GENE-1010924		mRNA	PREDICTED: Xenopus tropicalis acyl-CoA synthetase short-chain family member 2, gene 1 (acss2.1), transcript variant X3	acss2.1	3.24159	2.94234	1.65766	2.61386	2.46147	3.41521	1.38182	2.4195	3.16969	2.40292	1.43582	2.33614	0.682838	0.999678	-0.125894	0.916436	0.308115	0.659417	0.965743	-0.135792	0.91017	0.308115
acss2.2	XM_002937472	100492069	XB-GENE-5916994		mRNA	PREDICTED: Xenopus tropicalis acyl-CoA synthetase short-chain family member 2, gene 2 (acss2.2)	acss2.2	0.153322	0.014375	0.221219	0.129639	0.0937407	0.0283635	0.616257	0.24612	0.122823	0.0909352	0.147741	0.1205	0.694126	0.999678	0.346995	1.27191	0.88235	0.73791	0.973992	0.295254	1.2271	0.88235
acss3	XM_002931620	100489184	XB-GENE-6035224		mRNA	PREDICTED: Xenopus tropicalis acyl-CoA synthetase short-chain family member 3 (acss3), transcript variant X1	acss3	10.0244	5.63272	18.495	11.384	2.73823	4.2617	16.0044	7.66809	6.83729	5.07868	11.7048	7.8736	0.125397	0.81581	-0.574067	0.67172	0.374594	0.321405	0.881981	-0.371438	0.773012	0.374594
act3	NM_203745	394673	XB-GENE-6469705	Q6P8G3	mRNA	Xenopus tropicalis Actin, alpha sarcomeric/skeletal (act3)	act3	468.007	94.0351	580.748	380.93	843.875	90.2839	969.271	634.477	284.033	136.715	90.3077	170.352	0.702427	0.999678	0.333594	1.26015	0.873179	0.442133	0.923261	-0.671121	0.628018	0.873179
acta1	NM_001006708	448346	XB-GENE-491938	Q6DIV8	mRNA	Xenopus tropicalis actin, alpha 1, skeletal muscle (acta1)	acta1	0.105163	0.693353	0.416979	0.405165	0.990232	0.560252	0.835831	0.795438	0.340324	0.441207	0.454231	0.411921	0.149295	0.855948	0.825206	1.77179	0.572255	0.720923	0.973837	0.204424	1.15223	0.572255
acta2	NM_001011250	496696	XB-GENE-493937	Q5M8T9	mRNA	Xenopus tropicalis actin, alpha 2, smooth muscle, aorta (acta2)	acta2	149.518	43.8153	251.148	148.16	273.859	32.8588	446.534	251.084	103.891	88.3341	65.2155	85.8134	0.730599	0.999678	0.27296	1.20828	0.79273	0.666051	0.965743	-0.342122	0.78888	0.79273
actb	NM_213719	407952	XB-GENE-490883	Q6NVA9	mRNA	Xenopus tropicalis actin, beta (actb)	actb	1575.78	1962.16	2241.05	1926.33	2804.25	2496.42	3097.38	2799.35	2292.87	2275.67	2572.46	2380.33	0.0478085	0.564015	0.367985	1.29055	0.185939	0.284386	0.866795	0.199051	1.14794	0.185939
actc1	NM_203763	394698	XB-GENE-480347	Q6P640	mRNA	Xenopus tropicalis actin, alpha, cardiac muscle 1 (actc1)	actc1	1863.96	1109.59	2841.6	1938.39	4947.08	772.4	3906.82	3208.77	1528.51	1146.94	1061.67	1245.71	0.595064	0.999678	0.29019	1.2228	0.54597	0.484402	0.934529	-0.381764	0.767499	0.54597
actg1	NM_204001	394957	XB-GENE-491618	Q6P378	mRNA	Xenopus tropicalis actin gamma 1 (actg1)	actg1	5152.64	5314.7	5133.31	5200.22	8186.2	5987.25	5711.16	6628.21	6881.6	6163.24	4659.64	5901.5	0.343265	0.999678	0.220471	1.16511	0.23263	0.680187	0.96841	0.0958918	1.06873	0.23263
actl6a	NM_204006	394962	XB-GENE-491948	Q6P350	mRNA	Xenopus tropicalis actin like 6A (actl6a)	actl6a	354.231	423.68	445.751	407.887	364.232	438.176	376.86	393.089	258.666	341.732	461.403	353.934	0.791972	0.999678	-0.0419258	0.971357	0.15896	0.21932	0.814988	-0.195256	0.873418	0.15896
actn1	NM_001079198	780123	XB-GENE-493909	Q05AR8	mRNA	Xenopus tropicalis actinin alpha 1 (actn1)	actn1	135.477	112.244	82.491	110.071	46.1361	75.4842	69.4758	63.6987	111.97	111.504	71.6443	98.3728	0.0060856	0.24684	-0.558232	0.679134	0.203502	0.51066	0.939912	-0.133866	0.911386	0.203502
actn2	NM_001005053	448602	XB-GENE-489122	Q6DF05	mRNA	Xenopus tropicalis actinin alpha 2 (actn2)	actn2	0.0865099	0.088114	0.070964	0.0818626	0.142849	0.0865237	0.326109	0.185161	0.208094	0.154664	0.145858	0.169539	0.332078	0.997346	0.608316	1.52448	0.627171	0.302128	0.874417	0.647166	1.56609	0.627171
actn3	NM_001142041	100216053	XB-GENE-920242	B4F6M1	mRNA	Xenopus tropicalis actinin alpha 3 (gene/pseudogene) (actn3)	actn3	31.5347	4.07792	15.8071	17.1399	43.9511	4.76693	20.7155	23.1445	11.1037	3.9358	0.949083	5.32954	0.781531	0.999678	0.248256	1.18777	0.895184	0.14051	0.736169	-1.31941	0.400699	0.895184
actn4	XM_018096216	448522	XB-GENE-494339	Q6DFP7	mRNA	PREDICTED: Xenopus tropicalis actinin, alpha 4 (actn4), transcript variant X2	actn4	120.49	129.903	90.2316	113.542	136.216	145.806	96.9455	126.323	144.527	144.629	94.9523	128.036	0.575711	0.999678	0.0885877	1.06333	0.158288	0.548708	0.948492	0.0949252	1.06801	0.158288
actr10	NM_001011001	496410	XB-GENE-493723	Q640T7	mRNA	Xenopus tropicalis actin-related protein 10 homolog (actr10)	actr10	29.6399	55.4104	27.961	37.6704	32.761	89.021	28.0072	49.9297	39.526	50.8386	48.4668	46.2772	0.628902	0.999678	0.184575	1.13648	0.381926	0.562247	0.950939	0.221329	1.16581	0.381926
actr1a	NM_001170502	100101796	XB-GENE-491902	A9UMK9	mRNA	Xenopus tropicalis ARP1 actin related protein 1 homolog A (actr1a)	actr1a	36.1451	23.774	38.214	32.711	24.8296	19.6508	33.4923	25.9909	29.1777	26.0954	25.8926	27.0552	0.172354	0.884952	-0.250583	0.840557	0.18362	0.290705	0.870167	-0.194009	0.874173	0.18362
actr2	NM_001030398	594957	XB-GENE-488998	Q5BL41	mRNA	Xenopus tropicalis ARP2 actin-related protein 2 homolog (actr2)	actr2	84.7832	81.0151	58.3257	74.708	67.3097	74.8112	47.3016	63.1408	72.6871	81.0829	56.9782	70.2494	0.268416	0.982547	-0.175277	0.885598	0.158376	0.587056	0.957068	-0.0860149	0.942122	0.158376
actr3	NM_204037	394999	XB-GENE-5915063	Q6P309	mRNA	Xenopus tropicalis ARP3 actin-related protein 3 homolog (actr3)	actr3	130.374	131.159	94.407	118.647	162.017	156.584	78.6165	132.406	156.804	133.584	92.7116	127.7	0.764202	0.999678	0.0470409	1.03314	0.15682	0.739128	0.973992	0.0522223	1.03686	0.15682
actr5	XM_004918537	100144650	XB-GENE-490964		mRNA	PREDICTED: Xenopus tropicalis ARP5 actin-related protein 5 homolog (actr5), transcript variant X1	actr5	23.8305	27.8428	23.1573	24.9435	22.7596	25.8651	21.6953	23.44	16.5868	18.5669	23.0088	19.3875	0.629811	0.999678	-0.0866405	0.941713	0.179755	0.142474	0.737504	-0.263636	0.832986	0.179755
actr6	NM_001016472	549226	XB-GENE-5860964	Q28HE6	mRNA	Xenopus tropicalis ARP6 actin related protein 6 homolog (actr6)	actr6	41.2095	31.0278	51.7915	41.3429	47.0123	28.3614	51.6527	42.3422	35.1779	33.3806	51.2168	39.9251	0.955026	0.999678	0.0125416	1.00873	0.222385	0.770373	0.976567	-0.0649112	0.956004	0.222385
actr8	NM_001005453	448046	XB-GENE-6454262	Q6GLD2	mRNA	Xenopus tropicalis ARP8 actin related protein 8 homolog (actr8)	actr8	14.0503	18.5269	28.9314	20.5028	23.2925	32.3664	27.7143	27.7911	18.4039	20.5957	33.5236	24.1744	0.119917	0.806711	0.310343	1.24	0.199562	0.397356	0.913266	0.1689	1.1242	0.199562
acvr1	NM_001017357	550111	XB-GENE-478850	Q28E06	mRNA	Xenopus tropicalis activin A receptor type 1 (acvr1)	acvr1	71.4427	79.1642	37.8787	62.8285	98.5187	89.2644	42.1132	76.6321	75.5172	71.2311	44.4025	63.7169	0.275337	0.98319	0.171114	1.12593	0.156862	0.940843	0.99549	0.0116407	1.0081	0.156862
acvr1b	NM_001045597	733849	XB-GENE-483904	Q28DN5	mRNA	Xenopus tropicalis activin A receptor type 1B (acvr1b)	acvr1b	14.5954	13.9094	9.57407	12.693	20.6555	16.5907	9.54234	15.5962	13.9694	13.3339	9.90704	12.4034	0.390316	0.999678	0.165654	1.12167	0.192835	0.818778	0.983978	-0.0441817	0.96984	0.192835
acvr1c	XM_002933270	100487548	XB-GENE-487108		mRNA	PREDICTED: Xenopus tropicalis activin A receptor type IC (acvr1c)	acvr1c	0.0153595	0.0826941	0.0220321	0.0400285	0.0787658	0.35253	0	0.143765	0.190992	0.236744	0.214398	0.214044	NA	NA	NA	#VALUE!	NA	NA	NA	NA	#VALUE!	NA
acvr2a	NM_001142141	100216172	XB-GENE-484012	B5DDW8	mRNA	Xenopus tropicalis activin A receptor type 2A (acvr2a)	acvr2a	21.2577	21.7141	24.1741	22.382	23.1812	27.2952	22.329	24.2685	23.2122	23.0997	22.7184	23.0101	0.671289	0.999678	0.0684831	1.04861	0.161372	0.959553	0.996786	0.00818401	1.00569	0.161372
acvr2b	NM_001006870	448641	XB-GENE-484248	Q6DEV8	mRNA	Xenopus tropicalis activin A receptor type 2B (acvr2b)	acvr2b	39.6837	36.2405	16.0876	30.6706	42.738	33.0287	13.1973	29.6547	32.7712	31.5947	14.1368	26.1676	0.59592	0.999678	-0.0954621	0.935972	0.180023	0.37252	0.904323	-0.160538	0.894691	0.180023
acvrl1	XM_002935116	100493282	XB-GENE-484224		mRNA	PREDICTED: Xenopus tropicalis activin A receptor type IL (acvrl1), transcript variant X1	acvrl1	0.301829	0.0318845	0	0.111238	0.181118	0.124555	0.0272494	0.110974	0.168698	0.147659	0.178649	0.165002	NA	NA	NA	#VALUE!	NA	NA	NA	NA	#VALUE!	NA
acy1	XM_018093678	108647469		Q5M794	mRNA	PREDICTED: Xenopus tropicalis aminoacylase 1 (acy1)	acy1	0.208769	0	0.535249	0.248006	0	0.476434	0	0.158811	0	0.332226	0	0.110742	NA	NA	NA	#VALUE!	NA	NA	NA	NA	#VALUE!	NA
acy1.1	NM_001011406	496883	XB-GENE-972681	Q5M794	mRNA	Xenopus tropicalis aminoacylase 1, gene 1 (acy1.1)	acy1.1	1.59576	0.764149	3.44001	1.93331	1.56373	0.600936	3.25641	1.80703	1.79429	0.77093	3.06332	1.87618	0.876477	0.999678	-0.120838	0.919653	0.777411	0.980652	0.998261	-0.0188536	0.987017	0.777411
acy3	XM_012957088	595015	XB-GENE-5934782	Q5BJ91	mRNA	PREDICTED: Xenopus tropicalis aminoacylase 3 (acy3), transcript variant X1	acy3	104.452	130.728	48.5034	94.5609	57.8995	78.5804	35.4602	57.3134	122.374	108.366	50.9372	93.8924	0.0154002	0.371282	-0.477847	0.718048	0.197227	0.905923	0.993621	-0.0233089	0.983973	0.197227
acyp1	NM_001016160	548914	XB-GENE-5909301	Q28FK7,B7ZSP5	mRNA	Xenopus tropicalis acylphosphatase 1, erythrocyte (common) type (acyp1)	acyp1	14.8117	10.2812	20.8431	15.312	8.86559	7.31412	15.6763	10.6187	8.8723	10.3175	17.8673	12.3524	0.189931	0.907906	-0.378656	0.769154	0.288878	0.381284	0.908026	-0.252922	0.839195	0.288878
acyp2	NM_001015794	548511	XB-GENE-944874	Q5EBE1	mRNA	Xenopus tropicalis acylphosphatase 2, muscle type (acyp2)	acyp2	0.0198571	0	0.0201972	0.0133514	0	0	0	0	0	0	0	0	NA	NA	NA	#VALUE!	NA	NA	NA	NA	#VALUE!	NA
ada	NM_001011025	496434	XB-GENE-950501	Q63ZU0	mRNA	Xenopus tropicalis adenosine deaminase (ada)	ada	1.13193	0.242094	2.66602	1.34668	2.54211	0.334624	2.67593	1.85089	1.12547	0.747022	0.34133	0.73794	0.691518	0.999678	0.353994	1.27809	0.89213	0.710675	0.973383	-0.330936	0.795021	0.89213
ada.2	NM_001113897	100135194	XB-GENE-5929084	A9ULE8	mRNA	Xenopus tropicalis adenosine deaminase, gene 2 (ada.2)	ada.2	0.0315674	0	0	0.0105225	0.0805198	0.05659	0	0.0457033	0.0884701	0.131433	0.132359	0.117421	NA	NA	NA	#VALUE!	NA	NA	NA	NA	#VALUE!	NA
adad1	NM_001123473	100144718	XB-GENE-493326	B1H2Y7	mRNA	Xenopus tropicalis adenosine deaminase domain containing 1 (adad1)	adad1	4.04769	4.66207	4.69285	4.46754	3.04763	7.67678	7.60175	6.10872	5.12443	5.673	7.28803	6.02849	0.367956	0.999678	0.232685	1.17502	0.25845	0.325156	0.881981	0.254293	1.19275	0.25845
adad2	NM_001079364	780293	XB-GENE-6456955	Q0P4U4	mRNA	Xenopus tropicalis adenosine deaminase domain containing 2 (adad2)	adad2	3.61685	5.93776	5.09517	4.88326	4.84504	16.2419	4.01397	8.36696	5.65756	8.19244	9.16024	7.67008	0.421333	0.999678	0.34662	1.27158	0.431061	0.325648	0.882021	0.423697	1.34136	0.431061
adal	NM_001103035	100125134	XB-GENE-5873451	A4QNC2	mRNA	Xenopus tropicalis adenosine deaminase-like (adal)	adal	16.3776	8.87703	16.2162	13.8236	9.42855	5.46232	15.5606	10.1505	11.9846	4.844	10.9912	9.27325	0.331165	0.997346	-0.373319	0.772004	0.384164	0.231697	0.826268	-0.45946	0.727259	0.384164
adam10	NM_001044404	733451	XB-GENE-945388	Q2V729	mRNA	Xenopus tropicalis ADAM metallopeptidase domain 10 (adam10)	adam10	75.5912	69.843	38.9661	61.4668	77.6479	72.8742	35.2604	61.9275	74.9976	70.3021	38.4388	61.2462	0.914324	0.999678	-0.0168384	0.988396	0.15651	0.834232	0.985207	-0.032754	0.977552	0.15651
adam11	NM_001256228	100491446	XB-GENE-966539	E2ICL6	mRNA	Xenopus tropicalis ADAM metallopeptidase domain 11 (adam11)	adam11	0.450886	0.18084	0.175094	0.26894	0.346661	0.139889	0.441423	0.309324	0.161362	0.0915159	0.213973	0.155617	0.793945	0.999678	0.119167	1.08611	0.456247	0.265603	0.851586	-0.507915	0.703238	0.456247
adam12	NM_001040014	677729	XB-GENE-982139	Q27JK7	mRNA	Xenopus tropicalis ADAM metallopeptidase domain 12 (adam12)	adam12	0.0744957	0	0	0.0248319	0.213128	0	0	0.0710427	0.0185511	0	0	0.0061837	NA	NA	NA	#VALUE!	NA	NA	NA	NA	#VALUE!	NA
adam17	NM_001195230	100492947	XB-GENE-492534	E2IFV1	mRNA	Xenopus tropicalis ADAM metallopeptidase domain 17 (adam17)	adam17	11.3086	6.80913	7.77512	8.63094	5.81484	4.10545	7.10042	5.67357	8.01057	6.95057	5.58275	6.84796	0.0204329	0.417439	-0.434434	0.739984	0.187393	0.202903	0.804494	-0.238612	0.84756	0.187393
adam19	NM_001040016	677730	XB-GENE-993485	Q27JK5	mRNA	Xenopus tropicalis ADAM metallopeptidase domain 19 (adam19)	adam19	0.177901	0.181022	0.0606026	0.139842	0.504679	0.330101	0.328229	0.38767	0.406174	0.159202	0.186449	0.250609	0.0613679	0.62772	1.02609	2.0365	0.548467	0.309062	0.876053	0.557897	1.47212	0.548467
adam22	NM_001256227	100494669	XB-GENE-957019	E2ICL8	mRNA	Xenopus tropicalis ADAM metallopeptidase domain 22 (adam22)	adam22	0.357873	0.106409	0.795976	0.420086	0.306609	0.985091	1.25192	0.847873	1.68388	0.978117	1.97037	1.54412	0.119868	0.806706	0.799117	1.74004	0.513793	0.00332659	0.096582	1.50841	2.84496	0.513793
adam23	XM_018097061	100494499	XB-GENE-988267	E2ICM1	mRNA	PREDICTED: Xenopus tropicalis ADAM metallopeptidase domain 23 (adam23), transcript variant X5	adam23	0.529525	0.395324	0.828272	0.584374	0.596714	0.404567	1.37765	0.792978	0.54139	0.45203	0.417868	0.470429	0.628492	0.999678	0.202069	1.15035	0.417626	0.636765	0.963862	-0.197214	0.872233	0.417626
adam28	NM_001126974	100145537	XB-GENE-5949648	B1H325	mRNA	Xenopus tropicalis ADAM metallopeptidase domain 28 (adam28)	adam28	1.13092	0.0236164	0.0782589	0.410932	0.0681126	0.0693197	0	0.0458108	0.129242	0	0.105306	0.0781829	NA	NA	NA	#VALUE!	NA	NA	NA	NA	#VALUE!	NA
adam33	NM_001040013	677728	XB-GENE-988107	Q27JK6	mRNA	Xenopus tropicalis ADAM metallopeptidase domain 33 (adam33)	adam33	94.5447	102.8	78.5192	91.9546	67.6293	98.4505	76.3539	80.8112	89.5464	100.779	71.3356	87.2202	0.349234	0.999678	-0.147732	0.902668	0.157821	0.640511	0.963862	-0.0736998	0.950198	0.157821
adam7	XM_018091989	100488450	XB-GENE-982024	E2ICM2	mRNA	PREDICTED: Xenopus tropicalis ADAM metallopeptidase domain 7 (adam7), transcript variant X1	adam7	15.6917	13.53	8.33628	12.5193	6.47789	9.34733	8.27049	8.0319	11.5317	15.205	6.23072	10.9891	0.074711	0.674169	-0.43187	0.7413	0.24232	0.463247	0.928827	-0.177744	0.884084	0.24232
adam9	NM_001246201	100491265	XB-GENE-976453	E2ICL5	mRNA	Xenopus tropicalis ADAM metallopeptidase domain 9 (adam9)	adam9	15.4922	11.1034	7.06741	11.221	30.5449	9.93437	7.6596	16.0463	14.1638	13.3579	6.5597	11.3605	0.360579	0.999678	0.20413	1.15199	0.223272	0.964919	0.996851	-0.00981993	0.993216	0.223272
adamts1	NM_001127433	100151734	XB-GENE-492600	B2GUP2	mRNA	Xenopus tropicalis ADAM metallopeptidase with thrombospondin type 1 motif 1 (adamts1)	adamts1	4.40439	10.4314	10.0749	8.30356	14.9915	62.7358	19.8629	32.5301	32.8695	32.2197	42.9775	36.0222	0.00990342	0.306404	1.21896	2.32778	0.472614	0.00138413	0.0520055	1.51139	2.85085	0.472614
adamts10	XM_018096942	100494667	XB-GENE-961723		mRNA	PREDICTED: Xenopus tropicalis ADAM metallopeptidase with thrombospondin type 1 motif 10 (adamts10), transcript variant X2	adamts10	0.55635	0.241027	1.27494	0.690771	1.63225	0.314478	2.05676	1.33449	0.507107	0.283512	0.444144	0.411588	0.358963	0.999678	0.602188	1.51802	0.656447	0.590085	0.958878	-0.353636	0.782609	0.656447
adamts12	XM_018090830	100380018	XB-GENE-959575		mRNA	PREDICTED: Xenopus tropicalis ADAM metallopeptidase with thrombospondin type 1 motif, 12 (adamts12)	adamts12	0.0495236	0.0125851	0.0408036	0.0343041	0.154738	0.0370404	0.107555	0.0997776	0.326722	0.157861	0.0277303	0.170771	0.157326	0.866019	0.927572	1.90207	0.655934	0.064571	0.553098	1.21231	2.31708	0.655934
adamts13	XM_018090100	100485801	XB-GENE-6038835		mRNA	PREDICTED: Xenopus tropicalis ADAM metallopeptidase with thrombospondin type 1 motif 13 (adamts13)	adamts13	4.03102	3.89461	1.40034	3.10866	4.62612	3.71856	1.4373	3.26066	3.24533	3.44711	1.22979	2.64074	0.944084	0.999678	0.0166612	1.01162	0.237548	0.492194	0.936847	-0.163154	0.893071	0.237548
adamts14	XM_018095975	100497380	XB-GENE-490125		mRNA	PREDICTED: Xenopus tropicalis ADAM metallopeptidase with thrombospondin type 1 motif 14 (adamts14), transcript variant X2	adamts14	0.917129	0.195352	0.27823	0.46357	1.73514	0.141073	0.141476	0.672564	0.284927	0.277076	0.0952118	0.219072	0.843687	0.999678	-0.124754	0.917161	0.632689	0.314603	0.878415	-0.636238	0.643388	0.632689
adamts15	XM_012966928	100489270	XB-GENE-6051208		mRNA	PREDICTED: Xenopus tropicalis ADAM metallopeptidase with thrombospondin type 1 motif 15 (adamts15)	adamts15	0.198033	0.0658882	0.0326357	0.0988522	0.0318028	0	0	0.0106009	0.153926	0.242473	0	0.132133	NA	NA	NA	#VALUE!	NA	NA	NA	NA	#VALUE!	NA
adamts16	XM_018094853	100498052	XB-GENE-986244		mRNA	PREDICTED: Xenopus tropicalis ADAM metallopeptidase with thrombospondin type 1 motif 16 (adamts16)	adamts16	0.0350257	0	0.00950206	0.0148426	0	0.0923545	0.0584294	0.0502613	0.011956	0.0246647	0.0271313	0.0212507	NA	NA	NA	#VALUE!	NA	NA	NA	NA	#VALUE!	NA
adamts17	XM_002939268	100380150	XB-GENE-6460749		mRNA	PREDICTED: Xenopus tropicalis ADAM metallopeptidase with thrombospondin type 1 motif 17 (adamts17), transcript variant X2	adamts17	0.220311	0.141217	0.247396	0.202975	0.157515	0.135672	0.408756	0.233981	0.391828	0.183936	0.091715	0.222493	0.939519	0.999678	0.0374886	1.02633	0.494086	0.943172	0.995971	-0.0352202	0.975883	0.494086
adamts18	XM_012962278	100487298	XB-GENE-986196		mRNA	PREDICTED: Xenopus tropicalis ADAM metallopeptidase with thrombospondin type 1 motif 18 (adamts18)	adamts18	16.7015	9.73872	7.81442	11.4182	24.2459	4.81882	9.43438	12.833	8.36722	10.8524	2.8631	7.36092	0.917984	0.999678	-0.0465572	0.968244	0.452125	0.212979	0.811673	-0.563084	0.676854	0.452125
adamts19	XM_002931724	100494209	XB-GENE-980450		mRNA	PREDICTED: Xenopus tropicalis ADAM metallopeptidase with thrombospondin type 1 motif 19 (adamts19)	adamts19	0.0192068	0.0340471	0	0.0177513	0.037097	0.0168444	0.0302177	0.028053	0.0533287	0.0535359	0.0333173	0.0467273	NA	NA	NA	#VALUE!	NA	NA	NA	NA	#VALUE!	NA
adamts2	XM_012959749	100492431	XB-GENE-492342		mRNA	PREDICTED: Xenopus tropicalis ADAM metallopeptidase with thrombospondin type 1 motif 2 (adamts2)	adamts2	0.164252	0.847314	0.0415969	0.351054	0.14149	0.419731	0.0744	0.211874	0.227905	0.757451	0.114755	0.366704	0.892084	0.999678	-0.112912	0.92472	0.832267	0.663382	0.965743	0.362243	1.28542	0.832267
adamts20	XM_002932822	100489781	XB-GENE-949936		mRNA	PREDICTED: Xenopus tropicalis ADAM metallopeptidase with thrombospondin type 1 motif 20 (adamts20)	adamts20	0.0933688	0.187636	0.0237886	0.101598	0.00799843	0.294808	0.0204117	0.107739	0.680637	0.417443	0.0332052	0.377095	0.58678	0.999678	-0.590066	0.664313	1.08566	0.365722	0.900162	0.981998	1.9752	1.08566
adamts3	XM_012955366	100498276	XB-GENE-490472		mRNA	PREDICTED: Xenopus tropicalis ADAM metallopeptidase with thrombospondin type 1 motif 3 (adamts3)	adamts3	2.84195	2.004	2.55924	2.4684	6.48192	1.92363	6.18723	4.86426	4.20179	4.30031	2.9713	3.82447	0.152351	0.859033	0.551997	1.46611	0.385668	0.294048	0.871455	0.404674	1.32379	0.385668
adamts4	XM_004919738	100487641	XB-GENE-996659		mRNA	PREDICTED: Xenopus tropicalis ADAM metallopeptidase with thrombospondin type 1 motif 4 (adamts4)	adamts4	0.0706834	0.109085	0.0516072	0.0771251	0.0129134	0.0354557	0.0701081	0.0394924	0.0559052	0.0424546	0	0.0327866	NA	NA	NA	#VALUE!	NA	NA	NA	NA	#VALUE!	NA
adamts5	XM_002935694	100488158	XB-GENE-961098		mRNA	PREDICTED: Xenopus tropicalis ADAM metallopeptidase with thrombospondin type 1 motif 5 (adamts5)	adamts5	0.514764	1.62915	0.643063	0.928993	4.37486	3.30893	0.871393	2.85173	1.24172	2.3332	1.3836	1.65284	0.0543904	0.593783	1.03339	2.04683	0.537187	0.227306	0.82413	0.648561	1.5676	0.537187
adamts6	XM_012967138	100490362	XB-GENE-951750		mRNA	PREDICTED: Xenopus tropicalis ADAM metallopeptidase with thrombospondin type 1 motif 6 (adamts6), transcript variant X1	adamts6	2.68412	0.964492	1.43984	1.69615	2.07291	0.788011	2.30592	1.72228	2.05772	1.55013	0.71007	1.4393	0.979182	0.999678	-0.0112854	0.992208	0.432473	0.665357	0.965743	-0.187057	0.878395	0.432473
adamts7	XM_004912583	100491770	XB-GENE-6037434		mRNA	PREDICTED: Xenopus tropicalis ADAM metallopeptidase with thrombospondin type 1 motif 7 (adamts7), transcript variant X2	adamts7	0.50787	0.254071	0.326922	0.362954	0.905175	0.166223	0.505816	0.525738	0.376084	0.384818	0.224027	0.32831	0.684665	0.999678	0.183494	1.13563	0.451836	0.820875	0.983978	-0.102305	0.931544	0.451836
adamts8	XM_002940639	100497759	XB-GENE-994782		mRNA	PREDICTED: Xenopus tropicalis ADAM metallopeptidase with thrombospondin type 1 motif 8 (adamts8)	adamts8	0.0105131	0	0.0534217	0.0213116	0	0.055479	0.0508938	0.0354576	1.47002	0.366354	0.130703	0.655692	NA	NA	NA	#VALUE!	NA	NA	NA	NA	#VALUE!	NA
adamts9	NM_001007896	493280	XB-GENE-1013537	Q66KM3	mRNA	Xenopus tropicalis ADAM metallopeptidase with thrombospondin type 1 motif 9 (adamts9)	adamts9	2.2978	2.05146	1.46842	1.93923	3.81142	1.01223	1.85137	2.22501	1.61534	1.75701	0.920775	1.43104	0.961314	0.999678	-0.0146439	0.989901	0.301903	0.269997	0.853178	-0.33302	0.793873	0.301903
adamtsl1	XM_012953030	100494603	XB-GENE-987230		mRNA	PREDICTED: Xenopus tropicalis ADAMTS like 1 (adamtsl1), transcript variant X1	adamtsl1	0.605968	0.176601	0.320151	0.367573	1.75167	0.22408	0.761141	0.912298	0.583907	0.259338	0.0747644	0.306003	0.292626	0.99012	0.705711	1.63095	0.670587	0.567261	0.951101	-0.383636	0.766503	0.670587
adamtsl2	XM_018090168	101734546	XB-GENE-6047393		mRNA	PREDICTED: Xenopus tropicalis ADAMTS like 2 (adamtsl2)	adamtsl2	0	0	0.031654	0.0105513	0	0.197812	0.0867605	0.0948576	0.486428	0.197261	0.528246	0.403978	NA	NA	NA	#VALUE!	NA	NA	NA	NA	#VALUE!	NA
adamtsl3	XM_004912620	100493011	XB-GENE-923351		mRNA	PREDICTED: Xenopus tropicalis ADAMTS like 3 (adamtsl3), transcript variant X2	adamtsl3	0.019525	0.0115567	0	0.0103606	0.00833328	0.0113507	0.0793114	0.0329985	0.0271511	0.0272094	0	0.0181201	NA	NA	NA	#VALUE!	NA	NA	NA	NA	#VALUE!	NA
adamtsl4	XM_002935457	100488255	XB-GENE-986796		mRNA	PREDICTED: Xenopus tropicalis ADAMTS like 4 (adamtsl4)	adamtsl4	18.5366	5.09096	7.92285	10.5168	22.8557	2.03553	7.96863	10.9533	5.61932	5.67152	2.85728	4.71604	0.700717	0.999678	-0.250644	0.840521	0.65212	0.272557	0.85483	-0.715501	0.608994	0.65212
adamtsl5	XM_002932242	100379976	XB-GENE-5867327		mRNA	PREDICTED: Xenopus tropicalis ADAMTS like 5 (adamtsl5)	adamtsl5	4.26647	2.84298	2.74093	3.28346	2.4583	5.84855	2.97028	3.75904	9.59515	7.91432	5.12075	7.54341	0.786461	0.999678	0.0730928	1.05197	0.269805	0.00309474	0.0917616	0.798129	1.73884	0.269805
adap1	XM_018092979	394901	XB-GENE-5779570,XB-GENE-5947997	Q6P323	mRNA	PREDICTED: Xenopus tropicalis ArfGAP with dual PH domains 1 (adap1), transcript variant X6	adap1	104.781	91.3266	77.3291	91.1455	41.9124	67.207	68.2251	59.1148	158.414	129.737	80.236	122.796	0.0307743	0.489221	-0.462117	0.72592	0.213945	0.244967	0.839793	0.248745	1.18817	0.213945
adap1l	NM_203955	394901		Q6P323	mRNA	Xenopus tropicalis ArfGAP with dual PH domains 1-like (adap1l)	adap1l	4.17526	23.3359	1.10188	9.53768	6.26923	33.2496	3.07923	14.1994	12.7304	44.3579	6.92814	21.3388	0.553017	0.999678	0.577767	1.49254	0.97391	0.227366	0.82413	1.17568	2.25899	0.97391
adar	XM_018090325	100493195	XB-GENE-854473		mRNA	PREDICTED: Xenopus tropicalis adenosine deaminase, RNA-specific (adar)	adar	17.8042	20.6921	32.7354	23.7439	21.0624	19.8368	25.9835	22.2942	11.5898	12.76	28.6447	17.6648	0.747587	0.999678	-0.05434	0.963035	0.168851	0.031643	0.382513	-0.362843	0.777631	0.168851
adarb1	NM_001102720	100124739	XB-GENE-954085	A4IIV9	mRNA	Xenopus tropicalis adenosine deaminase, RNA-specific, B1 (adarb1)	adarb1	20.3023	13.6068	19.1854	17.6982	43.3673	12.3201	25.1019	26.9298	17.8486	14.497	13.2797	15.2084	0.386072	0.999678	0.308252	1.23821	0.355637	0.622121	0.961558	-0.175275	0.885599	0.355637
adarb2	XM_018094036	100496062	XB-GENE-1011921		mRNA	PREDICTED: Xenopus tropicalis adenosine deaminase, RNA-specific, B2 (inactive) (adarb2)	adarb2	0.107363	0.0961544	0.0338116	0.0791098	0	0.143047	0.0437958	0.0622809	0.037111	0.0748238	0.382767	0.164901	NA	NA	NA	#VALUE!	NA	NA	NA	NA	#VALUE!	NA
adat1	XM_012961252	733776	XB-GENE-1002540	Q28FE8	mRNA	PREDICTED: Xenopus tropicalis adenosine deaminase, tRNA-specific 1 (adat1), transcript variant X2	adat1	2.49191	0.949423	5.93597	3.12577	4.79637	2.06186	7.05247	4.6369	2.89866	3.00034	3.23531	3.04477	0.287793	0.989342	0.51674	1.43072	0.486126	0.670426	0.965743	0.206877	1.15419	0.486126
adat2	NM_001079094	780017	XB-GENE-963029	Q0P4H0	mRNA	Xenopus tropicalis adenosine deaminase, tRNA-specific 2 (adat2)	adat2	30.0494	29.3962	28.0171	29.1542	37.9121	34.3257	27.3258	33.1879	31.4317	26.5985	27.7229	28.5844	0.580407	0.999678	0.119117	1.08607	0.215483	0.818562	0.983978	-0.0494305	0.966318	0.215483
adck1	NM_001011357	496824	XB-GENE-1006945	Q5M7P6	mRNA	Xenopus tropicalis aarF domain containing kinase 1 (adck1)	adck1	9.66009	5.99374	10.5133	8.72238	5.64489	2.9517	8.88828	5.82829	4.86985	5.01953	7.42508	5.77149	0.0889337	0.722515	-0.478608	0.71767	0.281361	0.1202	0.707898	-0.437216	0.738559	0.281361
adck2	XM_012959330	100486101	XB-GENE-959153		mRNA	PREDICTED: Xenopus tropicalis aarF domain containing kinase 2 (adck2), transcript variant X2	adck2	0.813187	0.359522	0.64493	0.60588	0.466317	0.564952	0.343045	0.458105	0.619527	0.440298	0.19228	0.417368	0.530024	0.999678	-0.267341	0.83085	0.425723	0.322778	0.881981	-0.42094	0.746938	0.425723
adck3	XM_012963976	100379679			mRNA	PREDICTED: Xenopus tropicalis aarF domain containing kinase 3 (adck3)	adck3	68.2693	88.3803	64.9003	73.8499	114.008	164.557	58.5749	112.38	187.238	122.767	126.955	145.653	0.245604	0.964879	0.325256	1.25289	0.280129	0.0193676	0.294715	0.655047	1.57467	0.280129
adck4	XM_002938817	100489004			mRNA	PREDICTED: Xenopus tropicalis aarF domain containing kinase 4 (adck4)	adck4	3.27754	2.38946	3.76091	3.14264	2.74606	2.23444	4.00737	2.99595	5.42043	4.66593	3.9841	4.69015	0.814872	0.999678	-0.0632025	0.957137	0.269929	0.160149	0.763373	0.379134	1.30056	0.269929
adcy1	XM_002933415	100492373	XB-GENE-950909		mRNA	PREDICTED: Xenopus tropicalis adenylate cyclase 1 (brain) (adcy1)	adcy1	0.0678722	0	0.00953253	0.0258016	0	0	0	0	0.0115485	0	0	0.00384951	NA	NA	NA	#VALUE!	NA	NA	NA	NA	#VALUE!	NA
adcy4	XM_004910739	100497212	XB-GENE-984909		mRNA	PREDICTED: Xenopus tropicalis adenylate cyclase 4 (adcy4), transcript variant X1	adcy4	0.61397	1.31544	2.54425	1.49122	4.46241	4.58038	5.07674	4.70651	4.50656	3.2481	3.89625	3.88363	2.68913e-05	0.0101142	1.28396	2.43506	0.305827	0.000454336	0.0240217	1.07233	2.10283	0.305827
adcy6	XM_012957773	100493933	XB-GENE-1011902		mRNA	PREDICTED: Xenopus tropicalis adenylate cyclase 6 (adcy6), transcript variant X3	adcy6	4.03452	1.50067	1.95108	2.49542	6.11465	1.62193	3.49136	3.74265	5.55814	3.815	1.83208	3.73508	0.385449	0.999678	0.344851	1.27002	0.39734	0.338666	0.888347	0.380177	1.3015	0.39734
adcy7	NM_001113078	100127741	XB-GENE-1005225	A8WH07	mRNA	Xenopus tropicalis adenylate cyclase 7 (adcy7)	adcy7	9.4834	9.4643	11.5124	10.1534	18.7703	6.75728	13.0954	12.8743	7.96254	7.04973	6.86269	7.29165	0.586735	0.999678	0.158445	1.11608	0.291488	0.2162	0.811801	-0.360481	0.778905	0.291488
adcy8	XM_018094911	100124758	XB-GENE-992804	A4IGT8	mRNA	PREDICTED: Xenopus tropicalis adenylate cyclase 8 (brain) (adcy8)	adcy8	0.209472	0.0805974	0.0705102	0.120193	0.0191501	0.131189	0.0624818	0.0709403	0.186766	0.293342	0.0951351	0.191748	NA	NA	NA	#VALUE!	NA	NA	NA	NA	#VALUE!	NA
adcy9	XM_002932430	100126441	XB-GENE-999257		mRNA	PREDICTED: Xenopus tropicalis adenylate cyclase 9 (adcy9)	adcy9	7.96298	4.7829	8.1487	6.96486	4.72826	3.03533	9.24884	5.67081	9.41797	7.0421	5.48017	7.31341	0.332449	0.997346	-0.299055	0.812785	0.308561	0.898795	0.993287	0.0392438	1.02758	0.308561
adcyap1	XM_012964195	100125031	XB-GENE-992312	A4IIN8	mRNA	PREDICTED: Xenopus tropicalis adenylate cyclase activating polypeptide 1 (pituitary) (adcyap1), transcript variant X2	adcyap1	0.264649	0.157094	0.29243	0.238057	0.0705174	0.0695327	0.846243	0.328764	0.734531	0.193602	0.0499403	0.326024	0.726552	0.999678	-0.334598	0.793005	0.956771	0.844556	0.985984	-0.187594	0.878069	0.956771
adcyap1r1	NM_001079331	780260	XB-GENE-5805848	Q0V9U7	mRNA	Xenopus tropicalis adenylate cyclase activating polypeptide 1 (pituitary) receptor type I (adcyap1r1)	adcyap1r1	0	0	0	0	0	0	0	0	0	0	0	0	NA	NA	NA	#VALUE!	NA	NA	NA	NA	#VALUE!	NA
add1	XM_012959088	448173	XB-GENE-995030	Q6GL07	mRNA	PREDICTED: Xenopus tropicalis adducin 1 (add1), transcript variant X6	add1	130.561	119.129	87.7995	112.497	177.541	122.792	88.0002	129.444	100.651	97.9771	65.3873	88.005	0.551313	0.999678	0.0950134	1.06808	0.159474	0.0988614	0.664937	-0.263195	0.833241	0.159474
add2	NM_001102963	100125042	XB-GENE-986535	A4IIR0	mRNA	Xenopus tropicalis adducin 2 (add2)	add2	0.09291	0.047274	0.0819257	0.0740365	0.0506621	0.0231083	0.0278194	0.0338633	0.148955	0.0731771	0.137131	0.119755	NA	NA	NA	#VALUE!	NA	NA	NA	NA	#VALUE!	NA
add3	NM_001006857	448622	XB-GENE-5923007	Q28CK2	mRNA	Xenopus tropicalis adducin 3 (add3)	add3	146.093	144.657	81.3251	124.025	148.04	131.441	62.0354	113.839	107.519	107.481	83.9328	99.6441	0.471181	0.999678	-0.147208	0.902996	0.204297	0.339482	0.888513	-0.195142	0.873487	0.204297
adgb	XM_002936374	100489055	XB-GENE-6044562		mRNA	PREDICTED: Xenopus tropicalis androglobin (adgb), transcript variant X2	adgb	4.25888	1.65095	3.66638	3.19207	0.545928	0.67714	3.14602	1.45636	2.92811	2.81111	2.4218	2.72034	0.034508	0.511882	-1.03795	0.487017	0.490971	0.815705	0.983978	-0.114432	0.923746	0.490971
adgra1	XM_018095935	101734680	XB-GENE-6044828		mRNA	PREDICTED: Xenopus tropicalis adhesion G protein-coupled receptor A1 (adgra1)	adgra1	0.427855	0.152762	0.647221	0.409279	0.0367761	0.0250184	1.15126	0.404353	0.57075	0.180595	0.740105	0.49715	0.220267	0.936326	-1.07	0.476318	0.872889	0.84452	0.985984	0.171186	1.12598	0.872889
adgra2	XM_002932954	100490535	XB-GENE-922269		mRNA	PREDICTED: Xenopus tropicalis adhesion G protein-coupled receptor A2 (adgra2)	adgra2	0.810145	0.596209	0.299547	0.568634	0.18631	0.218163	0.272635	0.225703	0.407457	0.359419	0.189837	0.318904	0.0333878	0.503649	-0.851431	0.554235	0.400223	0.159033	0.763071	-0.563647	0.676589	0.400223
adgra3	XM_002936716	100492178	XB-GENE-922168		mRNA	PREDICTED: Xenopus tropicalis adhesion G protein-coupled receptor A3 (adgra3)	adgra3	81.4069	81.8259	43.5929	68.9419	162.719	83.1183	49.1563	98.3313	69.5373	67.7736	44.2931	60.5346	0.159068	0.867354	0.261983	1.19913	0.186039	0.473231	0.930636	-0.133433	0.911659	0.186039
adgrb1	XM_012953240	100492219	XB-GENE-985157		mRNA	PREDICTED: Xenopus tropicalis adhesion G protein-coupled receptor B1 (adgrb1), transcript variant X1	adgrb1	0.279495	0.04407	0.110292	0.144619	0.0655712	0.0596518	0.125094	0.0834389	0.102592	0.0835823	0.0533703	0.0798483	NA	NA	NA	#VALUE!	NA	NA	NA	NA	#VALUE!	NA
adgrb2	XM_002938488	100498218	XB-GENE-956346		mRNA	PREDICTED: Xenopus tropicalis adhesion G protein-coupled receptor B2 (adgrb2), transcript variant X2	adgrb2	0.0957575	0.0117461	0.312984	0.140163	0.276273	0.0687115	0.50412	0.283035	0.309928	0.160316	0.276593	0.248946	0.227831	0.944072	0.990124	1.98636	0.821022	0.177229	0.776219	1.10784	2.15522	0.821022
adgrb3	XM_002936321	100486275	XB-GENE-988192		mRNA	PREDICTED: Xenopus tropicalis adhesion G protein-coupled receptor B3 (adgrb3), transcript variant X1	adgrb3	1.19781	0.55857	0.618222	0.791534	0.844798	0.419514	0.599421	0.621244	1.01216	0.617405	0.328408	0.652658	0.481497	0.999678	-0.228685	0.853412	0.324884	0.429978	0.918087	-0.256408	0.83717	0.324884
adgrd1	XM_002931898	100494370	XB-GENE-980829		mRNA	PREDICTED: Xenopus tropicalis adhesion G protein-coupled receptor D1 (adgrd1), transcript variant X1	adgrd1	0.709974	0.139574	0.431687	0.427078	0.810889	0.0457724	0.358773	0.405145	0.0990888	0.108877	0.0246049	0.0775237	0.677034	0.999678	-0.351994	0.7835	0.845096	0.0628054	0.546173	-1.57236	0.336259	0.845096
adgrd2	XM_012953022	100145606	XB-GENE-992084		partial mRNA	PREDICTED: Xenopus tropicalis adhesion G protein-coupled receptor D2 (adgrd2)	adgrd2	0.682781	0.126662	0.128365	0.312603	0.152096	0.0833224	0.371728	0.202382	0.262057	0.0659229	0	0.109327	0.749457	0.999678	-0.28784	0.819127	0.901316	0.108136	0.685385	-1.44808	0.366509	0.901316
adgre2	XM_002941875	100485797	XB-GENE-6046733		mRNA	PREDICTED: Xenopus tropicalis adhesion G protein-coupled receptor E2 (adgre2), transcript variant X2	adgre2	8.34128	6.46758	22.2518	12.3535	4.53099	17.7035	28.9314	17.0553	56.9019	35.2566	43.715	45.2912	0.693256	0.999678	0.178552	1.13175	0.452673	0.00162099	0.0581904	1.42687	2.68863	0.452673
adgre5	XM_018092759	100490425	XB-GENE-952950		mRNA	PREDICTED: Xenopus tropicalis adhesion G protein-coupled receptor E5 (adgre5)	adgre5	1.41717	0.875173	2.06018	1.45084	3.95052	0.880692	2.79857	2.54326	1.64934	1.85424	2.27964	1.92774	0.322542	0.996755	0.431697	1.34882	0.43639	0.472001	0.930636	0.313864	1.24303	0.43639
adgrf1	NM_001113826	100135087	XB-GENE-6468452	A9JRK3	mRNA	Xenopus tropicalis adhesion G protein-coupled receptor F1 (adgrf1)	adgrf1	16.7157	23.2503	11.391	17.119	13.9478	18.0765	20.1209	17.3817	26.3601	32.4646	12.906	23.9102	0.894436	0.999678	0.037671	1.02646	0.283895	0.322632	0.881981	0.280791	1.21486	0.283895
adgrf3	XM_018089420	100496723	XB-GENE-959826		mRNA	PREDICTED: Xenopus tropicalis adhesion G protein-coupled receptor F3 (adgrf3)	adgrf3	0.0144103	0.025942	0	0.0134508	0.0738926	0	0.0286351	0.0341759	0.0292669	0	0	0.00975565	NA	NA	NA	#VALUE!	NA	NA	NA	NA	#VALUE!	NA
adgrg1	XM_002931653	100490972	XB-GENE-6041837		mRNA	PREDICTED: Xenopus tropicalis adhesion G protein-coupled receptor G1 (adgrg1)	adgrg1	3.17283	1.97516	1.61456	2.25418	3.61508	1.53248	2.46771	2.53843	2.29945	2.22014	1.6611	2.06023	0.730521	0.999678	0.100328	1.07202	0.291285	0.767052	0.976535	-0.0862883	0.941943	0.291285
adgrg2	XM_018091485	100496949	XB-GENE-987911		mRNA	PREDICTED: Xenopus tropicalis adhesion G protein-coupled receptor G2 (adgrg2)	adgrg2	0.286529	0.19869	0.310968	0.265396	0.21627	0.548027	0.176453	0.313583	0.327842	0.235903	0.332228	0.298658	0.905013	0.999678	0.0513073	1.0362	0.429958	0.825595	0.984611	0.0947434	1.06788	0.429958
adgrg4	XM_018096393	101733427	XB-GENE-949770		mRNA	PREDICTED: Xenopus tropicalis adhesion G protein-coupled receptor G4 (adgrg4)	adgrg4	0.346823	0.57919	0.0458839	0.323966	0.0833216	0	0.343615	0.142312	0.323783	0.580609	0.301523	0.401971	0.316894	0.995442	-1.04326	0.485228	1.04237	0.627926	0.961845	0.505181	1.4193	1.04237
adgrg6	XM_018094249	100489626	XB-GENE-965042		mRNA	PREDICTED: Xenopus tropicalis adhesion G protein-coupled receptor G6 (adgrg6), transcript variant X1	adgrg6	0.219399	0.237526	0.205952	0.220959	0.414947	0.301713	0.50755	0.40807	0.509671	0.347985	0.161715	0.33979	NA	NA	NA	#VALUE!	NA	NA	NA	NA	#VALUE!	NA
adgrl1	XM_012953139	100488304	XB-GENE-1012006		mRNA	PREDICTED: Xenopus tropicalis adhesion G protein-coupled receptor L1 (adgrl1), transcript variant X4	adgrl1	0.351586	0.181181	0.112796	0.215188	0.120955	0.0496941	0.259641	0.14343	0.130935	0.114265	0.0800202	0.108407	0.288296	0.989509	-0.513194	0.700669	0.483294	0.214226	0.811673	-0.600265	0.659633	0.483294
adgrl2	XM_018093372	100494313	XB-GENE-1010410		mRNA	PREDICTED: Xenopus tropicalis adhesion G protein-coupled receptor L2 (adgrl2), transcript variant X4	adgrl2	54.2975	48.1991	33.4577	45.3181	66.7827	43.2628	36.1798	48.7418	38.262	43.685	28.5957	36.8476	0.766704	0.999678	0.0463936	1.03268	0.156371	0.15562	0.760931	-0.22204	0.857352	0.156371
adgrl3	XM_018096434	108648275	XB-GENE-6046038		mRNA	PREDICTED: Xenopus tropicalis adhesion G protein-coupled receptor L3 (adgrl3), transcript variant X1	adgrl3	0.813002	0.380226	1.79472	0.995984	0.785454	2.03953	0.385679	1.07022	0.27577	0.143105	4.83694	1.75194	NA	NA	NA	#VALUE!	NA	NA	NA	NA	#VALUE!	NA
adgrl4	XM_012961515	101731473	XB-GENE-5797449		mRNA	PREDICTED: Xenopus tropicalis adhesion G protein-coupled receptor L4 (adgrl4)	adgrl4	0.0204396	0.0727254	0	0.031055	0.104995	0.0725307	0	0.0591752	0.110348	0	0	0.0367826	NA	NA	NA	#VALUE!	NA	NA	NA	NA	#VALUE!	NA
adgrv1	XM_018090983	100485656	XB-GENE-1010012		mRNA	PREDICTED: Xenopus tropicalis adhesion G protein-coupled receptor V1 (adgrv1)	adgrv1	0.176255	0.0193437	0.0633224	0.086307	0.0534831	0.0114911	0.0770984	0.0473575	0.105481	0.0764339	0.027069	0.0696613	0.530946	0.999678	-0.494007	0.71005	0.788441	0.968662	0.997287	-0.0309746	0.978759	0.788441
adh1	NM_001011391	496861	XB-GENE-482968	Q5M7K9	mRNA	Xenopus tropicalis alcohol dehydrogenase 1 (adh1)	adh1	0.0600996	0.270969	0.0357614	0.122277	0.077405	0.431385	0.0447748	0.184522	0.249724	0.083814	0	0.111179	NA	NA	NA	#VALUE!	NA	NA	NA	NA	#VALUE!	NA
adh1a	XM_002934770	100487939	XB-GENE-5929485	F6QUZ3	mRNA	PREDICTED: Xenopus tropicalis alcohol dehydrogenase 1A (class I), alpha polypeptide (adh1a)	adh1a	0	0	0.174193	0.0580644	0	0	0.165051	0.055017	0.150998	0	0.885724	0.345574	NA	NA	NA	#VALUE!	NA	NA	NA	NA	#VALUE!	NA
adh1b	NM_001011431	496916	XB-GENE-5732839	Q5I0R0	mRNA	Xenopus tropicalis alcohol dehydrogenase 1B (class I), beta polypeptide (adh1b)	adh1b	0.0357825	0.0642336	0.0987073	0.0662411	0	0	0.0649158	0.0216386	0.0498129	0	0	0.0166043	NA	NA	NA	#VALUE!	NA	NA	NA	NA	#VALUE!	NA
adh1c	NM_001030410	594969	XB-GENE-6041030	Q5BKM0	mRNA	Xenopus tropicalis alcohol dehydrogenase 1C (class I), gamma polypeptide (adh1c)	adh1c	0	0	0.138378	0.0461262	0.0382226	0.1572	0	0.0651408	0.122374	0.0416094	0.0495372	0.0711737	NA	NA	NA	#VALUE!	NA	NA	NA	NA	#VALUE!	NA
adh4	XM_002934773	100488250	XB-GENE-985707	W0UF47	mRNA	PREDICTED: Xenopus tropicalis alcohol dehydrogenase 4 (class II), pi polypeptide (adh4)	adh4	0	0	0.0888815	0.0296272	0.0453016	0	0	0.0151005	0	0	0.0642799	0.0214266	NA	NA	NA	#VALUE!	NA	NA	NA	NA	#VALUE!	NA
adh5	NM_001011502	497007	XB-GENE-977214	Q5HZT1	mRNA	Xenopus tropicalis alcohol dehydrogenase 5 (class III), chi polypeptide (adh5)	adh5	7.04355	9.01177	12.7414	9.5989	12.2875	26.5456	14.0892	17.6408	17.4112	13.9151	25.6654	18.9972	0.0345709	0.511882	0.567508	1.48196	0.268535	0.0154267	0.260241	0.650447	1.56965	0.268535
adh6	NM_001011423	496906		Q5I0S0	mRNA	Xenopus tropicalis alcohol dehydrogenase 6 (class V) (adh6)	adh6	0.26582	0.137505	0	0.134442	0.145771	0.0681198	0.258668	0.15752	0	0	0	0	NA	NA	NA	#VALUE!	NA	NA	NA	NA	#VALUE!	NA
adh7	XM_002934768	100487608	XB-GENE-6032700		mRNA	PREDICTED: Xenopus tropicalis alcohol dehydrogenase 7 (class IV), mu or sigma polypeptide (adh7)	adh7	0	0.0700924	0	0.0233641	0	0.0693779	0	0.023126	0.214986	0.0538635	0	0.0896164	NA	NA	NA	#VALUE!	NA	NA	NA	NA	#VALUE!	NA
adhfe1	XM_012964466	394891	XB-GENE-966429	Q6P371	mRNA	PREDICTED: Xenopus tropicalis alcohol dehydrogenase, iron containing 1 (adhfe1), transcript variant X1	adhfe1	48.1308	24.3049	27.5917	33.3424	22.1228	8.44854	23.5324	18.0346	36.5523	17.3031	9.1408	20.9987	0.0988863	0.75946	-0.681943	0.623325	0.41323	0.153959	0.758969	-0.589136	0.664741	0.41323
adi1	NM_001004933	448325	XB-GENE-952513	Q6DIY2	mRNA	Xenopus tropicalis acireductone dioxygenase 1 (adi1)	adi1	4.17035	4.54255	10.0707	6.26119	6.11187	6.64131	11.8559	8.20304	6.10661	5.92298	9.73933	7.25631	0.325306	0.996755	0.290755	1.22328	0.295599	0.525604	0.942848	0.187626	1.13889	0.295599
adipoq	NM_001005793	448269	XB-GENE-1000290	Q6DJ45	mRNA	Xenopus tropicalis adiponectin, C1Q and collagen domain containing (adipoq)	adipoq	0	0	0	0	0	0	0.0705466	0.0235155	0.118851	0.121234	0.238582	0.159556	NA	NA	NA	#VALUE!	NA	NA	NA	NA	#VALUE!	NA
adipor1	XM_012960345	493308	XB-GENE-974529	Q66KJ1	mRNA	PREDICTED: Xenopus tropicalis adiponectin receptor 1 (adipor1), transcript variant X2	adipor1	66.9104	52.9456	28.845	49.567	47.7286	42.3513	28.0953	39.3917	52.2224	50.4203	23.2583	41.967	0.226753	0.941654	-0.193381	0.874554	0.159982	0.202606	0.80397	-0.203843	0.868235	0.159982
adk	NM_001016698	549452	XB-GENE-997225	Q28IY4	mRNA	Xenopus tropicalis adenosine kinase (adk)	adk	103.521	89.5029	65.5543	86.1927	82.8856	98.8882	62.9987	81.5908	87.8958	72.6827	79.4923	80.0236	0.746534	0.999678	-0.050949	0.965301	0.157633	0.553295	0.950655	-0.0934495	0.937279	0.157633
adm	XM_002936741	100135021	XB-GENE-494037		mRNA	PREDICTED: Xenopus tropicalis adrenomedullin (adm)	adm	0.0479725	0.0429135	0.135851	0.0755791	0.153162	0.210405	0.355073	0.239547	0.267157	0.166349	0.18807	0.207192	0.137352	0.836014	1.04468	2.06291	0.703146	0.18102	0.779673	0.940542	1.91925	0.703146
adm2	XM_002939371	100494191			mRNA	PREDICTED: Xenopus tropicalis adrenomedullin 2 (adm2)	adm2	0.622424	0.383015	0.514909	0.506783	1.83455	0.125062	0.545718	0.835109	0.0955772	0.381094	0.427641	0.301437	NA	NA	NA	#VALUE!	NA	NA	NA	NA	#VALUE!	NA
admp	NM_001045692	733983	XB-GENE-485379	Q28BW9	mRNA	Xenopus tropicalis anti-dorsalizing morphogenic protein (admp)	admp	23.7467	80.2631	49.2672	51.0923	74.8106	83.0414	39.0602	65.6374	10.357	61.0671	71.298	47.574	0.609157	0.999678	0.316124	1.24498	0.618303	0.657636	0.965743	-0.27402	0.827012	0.618303
admp2	XM_002939745	100494614	XB-GENE-483127		mRNA	PREDICTED: Xenopus tropicalis antidorsalizing morphogenetic protein 2 (admp2)	admp2	26.2077	33.4486	31.854	30.5034	14.3163	162.043	24.2139	66.8577	143.069	129.615	103.7	125.461	0.729193	0.999678	0.22844	1.17157	0.659849	0.0362404	0.41291	1.38187	2.60606	0.659849
adnp	XM_012952723	733895	XB-GENE-852807	F7BSM4	mRNA	PREDICTED: Xenopus tropicalis activity-dependent neuroprotector homeobox (adnp), transcript variant X2	adnp	102.296	96.7028	51.9294	83.6429	86.581	74.281	45.1379	68.6666	65.0232	69.8917	43.1209	59.3452	0.210999	0.928429	-0.196599	0.872605	0.157175	0.026937	0.349358	-0.347739	0.785814	0.157175
adnp2	NM_001079010	779933	XB-GENE-5841043	Q0P4U5	mRNA	Xenopus tropicalis ADNP homeobox 2 (adnp2)	adnp2	48.5603	52.0479	28.4592	43.0225	45.5398	40.2586	26.283	37.3605	35.8108	40.6134	27.7403	34.7215	0.397636	0.999678	-0.135407	0.910413	0.160083	0.164818	0.768007	-0.222364	0.85716	0.160083
ado	XM_002939541	100485786	XB-GENE-6257896		mRNA	PREDICTED: Xenopus tropicalis 2-aminoethanethiol (cysteamine) dioxygenase (ado)	ado	19.7653	20.5089	8.44838	16.2409	22.2614	32.0493	9.77037	21.3603	23.3408	21.7778	14.6594	19.926	0.412844	0.999678	0.216219	1.16168	0.264036	0.386286	0.90882	0.228753	1.17182	0.264036
adora1	NM_001113069	100127730	XB-GENE-944026	A8WGZ5	mRNA	Xenopus tropicalis adenosine A1 receptor (adora1)	adora1	2.01326	0.479892	1.03997	1.17771	0.534461	0.475327	1.48726	0.832351	0.825932	1.70907	1.19151	1.24217	0.514813	0.999678	-0.32109	0.800465	0.492952	0.786478	0.980054	0.133534	1.09698	0.492952
adora2a	XM_012969075	100127551	XB-GENE-970783	A7MC54	mRNA	PREDICTED: Xenopus tropicalis adenosine A2a receptor (adora2a), transcript variant X1	adora2a	9.39768	3.44801	7.19512	6.68027	7.00288	1.4804	8.1872	5.55683	12.0631	6.75845	4.54979	7.79045	0.548858	0.999678	-0.347266	0.786072	0.579286	0.815203	0.983978	0.13539	1.09839	0.579286
adora2b	XM_012957526	100496230	XB-GENE-1013395		mRNA	PREDICTED: Xenopus tropicalis adenosine A2b receptor (adora2b)	adora2b	1.43497	0.478172	0.218471	0.710537	1.53055	0.568543	0.301562	0.800219	1.33317	0.626526	0.0932525	0.684315	0.717199	0.999678	0.175037	1.12899	0.483254	0.644018	0.965131	-0.223306	0.8566	0.483254
adora3	XM_002932803	100496301	XB-GENE-982271		mRNA	PREDICTED: Xenopus tropicalis adenosine A3 receptor (adora3)	adora3	0	0	0	0	0	0	0	0	0	0	0	0	NA	NA	NA	#VALUE!	NA	NA	NA	NA	#VALUE!	NA
adpgk	XM_018092660	100495684	XB-GENE-6037604		mRNA	PREDICTED: Xenopus tropicalis ADP dependent glucokinase (adpgk)	adpgk	0.309976	0.65532	0.467202	0.477499	0.463818	0.273791	1.329	0.688871	0.82106	0.651251	1.17361	0.881975	0.72038	0.999678	0.175259	1.12917	0.489618	0.222772	0.818131	0.596937	1.5125	0.489618
adprh	NM_001008181	493544	XB-GENE-5783598	Q640T4	mRNA	Xenopus tropicalis adprh protein (adprh)	adprh	3.65888	6.74279	6.98094	5.7942	7.98357	11.0777	12.0707	10.3773	11.58	9.33602	13.1845	11.3668	0.0153866	0.371282	0.58287	1.49783	0.240542	0.00557816	0.137987	0.666687	1.58742	0.240542
adprhl1	XM_002944826	100496564	XB-GENE-989260		mRNA	PREDICTED: Xenopus tropicalis ADP-ribosylhydrolase like 1 (adprhl1), transcript variant X1	adprhl1	0.0538972	0.0317392	0	0.0285454	0.0461757	0	0.0605678	0.0355811	0	0	0	0	NA	NA	NA	#VALUE!	NA	NA	NA	NA	#VALUE!	NA
adprhl2	NM_001016184	548938	XB-GENE-944445	Q28FQ6	mRNA	Xenopus tropicalis ADP-ribosylhydrolase like 2 (adprhl2)	adprhl2	4.72821	7.61285	4.7458	5.69562	4.43045	11.4811	4.26887	6.72682	8.14046	9.91403	7.55067	8.53505	0.791778	0.999678	0.0796795	1.05678	0.301813	0.19811	0.798707	0.38842	1.30896	0.301813
adprm	XM_012971669	493375	XB-GENE-5815851	Q66JJ3	mRNA	PREDICTED: Xenopus tropicalis ADP-ribose/CDP-alcohol diphosphatase, manganese-dependent (adprm), transcript variant X1	adprm	1.9413	3.1122	3.01964	2.69105	16.1017	6.3538	3.96116	8.80555	4.54285	3.55476	3.31951	3.80571	0.00741854	0.272821	1.00032	2.00044	0.373608	0.363185	0.899097	0.339727	1.26552	0.373608
adra1a	XM_002932966	100492776	XB-GENE-6048410		mRNA	PREDICTED: Xenopus tropicalis adrenoceptor alpha 1A (adra1a)	adra1a	0.675294	0.385445	0.259351	0.44003	0.0988251	0.48826	0.226192	0.271093	0.317189	0.454229	0.279104	0.350174	0.24496	0.964097	-0.58125	0.668385	0.499923	0.701562	0.973383	-0.191577	0.875648	0.499923
adra1b	XM_018090276	100488806	XB-GENE-6047336		mRNA	PREDICTED: Xenopus tropicalis adrenoceptor alpha 1B (adra1b)	adra1b	0.0175573	0	0	0.00585245	0.0226469	0.0621861	0.0300857	0.0383062	0	0	0.0328797	0.0109599	NA	NA	NA	#VALUE!	NA	NA	NA	NA	#VALUE!	NA
adra1d	XM_002935485	100495969	XB-GENE-6050827		mRNA	PREDICTED: Xenopus tropicalis adrenoceptor alpha 1D (adra1d)	adra1d	2.3169	1.47669	1.29325	1.69561	0.966565	0.432212	1.94206	1.11361	3.25291	1.70156	0.423993	1.79282	0.310042	0.993701	-0.58723	0.66562	0.578476	0.714017	0.973383	-0.211992	0.863344	0.578476
adra2b	XM_002932564	100485811	XB-GENE-999343		mRNA	PREDICTED: Xenopus tropicalis adrenoceptor alpha 2B (adra2b)	adra2b	0	0	0.0133788	0.00445962	0	0	0.0165707	0.00552356	0	0	0	0	NA	NA	NA	#VALUE!	NA	NA	NA	NA	#VALUE!	NA
adra2c	NM_001126903	100145449	XB-GENE-5773399	B1H2N6	mRNA	Xenopus tropicalis adrenoceptor alpha 2C (adra2c)	adra2c	0.270072	0.551789	1.13739	0.653085	0.366983	0.252863	1.38589	0.668578	0.970162	0.972133	1.14573	1.02934	0.802393	0.999678	-0.108935	0.927272	0.435303	0.16839	0.770274	0.599584	1.51528	0.435303
adrb1	XM_002932693	100487086	XB-GENE-6034588		mRNA	PREDICTED: Xenopus tropicalis adrenoceptor beta 1 (adrb1)	adrb1	0.269156	0.113175	0.253577	0.211969	0.753196	0.417681	0.415554	0.52881	0.670699	0.46808	0.219738	0.452839	0.0688945	0.652735	0.903896	1.87111	0.496889	0.173376	0.775902	0.676482	1.59824	0.496889
adrb2	NM_001123425	100144654	XB-GENE-494302		mRNA	Xenopus tropicalis adrenoceptor beta 2 (adrb2)	adrb2	9.72595	7.79105	6.00858	7.84186	2.90204	5.19865	6.50285	4.86785	11.5895	7.32397	6.41775	8.44374	0.0778737	0.684786	-0.510688	0.701887	0.289644	0.911865	0.993979	0.0320595	1.02247	0.289644
adrbk2	XM_002932071	100379889			mRNA	PREDICTED: Xenopus tropicalis adrenergic, beta, receptor kinase 2 (adrbk2)	adrbk2	15.4273	14.1805	7.15061	12.2528	26.2736	14.818	7.41118	16.1676	14.8167	17.6118	7.84927	13.4259	0.253649	0.970284	0.196256	1.14572	0.171923	0.715402	0.973383	0.062685	1.04441	0.171923
adrm1	NM_203718	394646	XB-GENE-489445	Q6P877	mRNA	Xenopus tropicalis adhesion regulating molecule 1 (adrm1)	adrm1	63.5788	41.5028	124.795	76.6255	55.7691	37.9987	136.691	76.8195	54.9019	42.3842	86.9027	61.3963	0.799282	0.999678	-0.0664137	0.955009	0.261187	0.530786	0.94431	-0.163714	0.892724	0.261187
adsl	NM_001005457	448055	XB-GENE-1001539	Q6GLC2	mRNA	Xenopus tropicalis adenylosuccinate lyase (adsl)	adsl	18.1203	22.1432	44.3476	28.2037	32.2681	34.4648	46.5254	37.7528	26.5012	21.1877	41.0203	29.5697	0.064079	0.638497	0.337755	1.26379	0.18241	0.68788	0.970179	0.0732801	1.05211	0.18241
adss	NM_203716	394644	XB-GENE-944123	Q6P875	mRNA	Xenopus tropicalis adenylosuccinate synthase (adss)	adss	62.5873	75.252	57.1305	64.9899	73.0204	109.329	55.5458	79.2982	67.4607	73.7266	71.0985	70.7619	0.310561	0.993701	0.164071	1.12044	0.161799	0.713041	0.973383	0.0595055	1.04211	0.161799
adssl1	NM_001004939	448339	XB-GENE-5758191	Q6DIW6	mRNA	Xenopus tropicalis adenylosuccinate synthase like 1 (adssl1)	adssl1	0.362411	0.279678	0.630376	0.424155	0.0665633	0.184589	0.092042	0.114398	1.12245	0.466776	0.445008	0.678077	0.045054	0.558017	-1.23043	0.426191	0.613941	0.523768	0.942848	0.391417	1.31168	0.613941
adtrp	XM_004915300	101734886	XB-GENE-982158		mRNA	PREDICTED: Xenopus tropicalis androgen-dependent TFPI-regulating protein (adtrp)	adtrp	0	0	0	0	0	0	0.0501169	0.0167056	0.0510064	0	0	0.0170021	NA	NA	NA	#VALUE!	NA	NA	NA	NA	#VALUE!	NA
aebp1	XM_012960110	100487826	XB-GENE-6462732		mRNA	PREDICTED: Xenopus tropicalis AE binding protein 1 (aebp1)	aebp1	0.28932	0.308701	0.117295	0.238439	0.106613	0.144407	0.0803592	0.11046	0.341802	0.30295	0.093337	0.246029	0.161107	0.870828	-0.710914	0.610933	0.507303	0.949104	0.996507	-0.0323819	0.977805	0.507303
aebp2	XM_002945012	100491537	XB-GENE-6458755		partial mRNA	PREDICTED: Xenopus tropicalis AE binding protein 2 (aebp2)	aebp2	12.1357	15.8136	5.02426	10.9912	12.6911	16.8755	5.01106	11.5259	10.881	13.5158	8.76419	11.0537	0.960518	0.999678	-0.018051	0.987566	0.364641	0.884134	0.991577	0.0531391	1.03752	0.364641
aen	NM_001078931	779853	XB-GENE-949418	Q0V9E8	mRNA	Xenopus tropicalis apoptosis enhancing nuclease (aen)	aen	25.9957	30.3892	19.4234	25.2694	39.5872	47.5854	22.121	36.4312	51.9197	57.9068	48.2918	52.7061	0.0410376	0.542117	0.337214	1.26332	0.165046	1.29128e-05	0.00179575	0.719862	1.64702	0.165046
aes	NM_001045637	733921	XB-GENE-868117	Q28C95	mRNA	Xenopus tropicalis amino-terminal enhancer of split (aes)	aes	159.282	158.03	112.582	143.298	170.838	131.667	120.469	140.991	116.984	136.443	106.355	119.928	0.87441	0.999678	-0.0247037	0.983022	0.156294	0.221512	0.816088	-0.191072	0.875955	0.156294
afap1	XM_002938257	779522	XB-GENE-494170		mRNA	PREDICTED: Xenopus tropicalis actin filament associated protein 1 (afap1), transcript variant X2	afap1	6.33291	4.46723	3.05543	4.61852	5.58734	2.05587	2.72822	3.45714	5.14446	4.43974	1.93612	3.8401	0.154407	0.862633	-0.344464	0.787601	0.241875	0.299701	0.873339	-0.250843	0.840405	0.241875
afap1l1	XM_012959795	100038220	XB-GENE-490387		mRNA	PREDICTED: Xenopus tropicalis actin filament associated protein 1 like 1 (afap1l1)	afap1l1	27.7476	15.1556	16.4313	19.7782	53.1671	16.386	24.5221	31.3584	42.2481	36.7643	13.694	30.9021	0.254626	0.970699	0.359288	1.28279	0.31539	0.257821	0.844949	0.356882	1.28066	0.31539
afap1l2	XM_018089814	101734244	XB-GENE-6460895		mRNA	PREDICTED: Xenopus tropicalis actin filament associated protein 1 like 2 (afap1l2)	afap1l2	0.161081	0.0444329	0.387283	0.197599	0.157742	0.0650534	0.699186	0.307327	0.15478	0.17256	0.0816878	0.136343	0.693782	0.999678	0.269067	1.20503	0.683384	0.886932	0.991577	-0.0971684	0.934866	0.683384
afdn	XM_012963753	100493083	XB-GENE-948333		mRNA	PREDICTED: Xenopus tropicalis afadin, adherens junction formation factor (afdn)	afdn	27.9662	33.358	24.8838	28.736	34.0091	36.762	29.0527	33.2746	31.344	33.8313	27.5596	30.9116	0.381084	0.999678	0.137039	1.09965	0.156455	0.735338	0.973992	0.0528871	1.03734	0.156455
aff1	XM_002941497	100497189	XB-GENE-5995345		mRNA	PREDICTED: Xenopus tropicalis AF4/FMR2 family member 1 (aff1), transcript variant X1	aff1	1.60922	1.65275	0.676428	1.3128	2.24082	1.87349	1.11426	1.74286	2.34401	1.80292	1.01112	1.71935	0.214803	0.93057	0.35878	1.28234	0.28923	0.37428	0.904323	0.256976	1.19497	0.28923
aff2	XM_002934547	100487096	XB-GENE-952102		mRNA	PREDICTED: Xenopus tropicalis AF4/FMR2 family member 2 (aff2)	aff2	0.00792544	0	0	0.00264181	0	0.056059	0.0262368	0.0274319	0.210547	0.188467	0.014284	0.137766	NA	NA	NA	#VALUE!	NA	NA	NA	NA	#VALUE!	NA
aff3	XM_018091838	100493499	XB-GENE-1005828		mRNA	PREDICTED: Xenopus tropicalis AF4/FMR2 family member 3 (aff3)	aff3	0.0360565	0.0160602	0.0223528	0.0248232	0.0583137	0.0476329	0.0282972	0.0447479	0.150273	0.0252758	0.202901	0.12615	NA	NA	NA	#VALUE!	NA	NA	NA	NA	#VALUE!	NA
aff4	XM_002935271	100485382	XB-GENE-986475		mRNA	PREDICTED: Xenopus tropicalis AF4/FMR2 family member 4 (aff4)	aff4	11.1497	11.444	3.91735	8.83703	10.7578	13.8619	4.13936	9.58635	10.0253	12.235	7.00895	9.7564	0.819056	0.999678	0.0630221	1.04465	0.275495	0.56836	0.951101	0.157162	1.11509	0.275495
afg3l1p	NM_001015906	548660	XB-GENE-1014910	Q28CE0	mRNA	Xenopus tropicalis AFG3-like AAA ATPase 1, pseudogene (afg3l1p)	afg3l1p	4.14482	4.22537	3.00588	3.79202	3.35663	3.56269	3.59031	3.50321	3.43041	3.01944	3.07926	3.17637	0.754394	0.999678	-0.076885	0.948103	0.245757	0.425913	0.917274	-0.195673	0.873166	0.245757
afg3l2	NM_001079291	780216	XB-GENE-944392	A0JM92	mRNA	Xenopus tropicalis AFG3-like AAA ATPase 2 (afg3l2)	afg3l2	3.41912	4.81524	7.58457	5.27298	5.45878	10.3575	10.7161	8.84412	9.54669	8.9588	12.3336	10.2797	0.00961775	0.300587	0.521453	1.4354	0.201389	0.000754115	0.0339007	0.678502	1.60048	0.201389
afmid	XM_012971515	100127853	XB-GENE-5885603	A9JTU4	mRNA	PREDICTED: Xenopus tropicalis arylformamidase (afmid), transcript variant X2	afmid	0.496442	0.474208	0.437908	0.469519	0.379424	0.193531	1.30418	0.625711	0.411155	0.273205	1.52582	0.736728	0.978217	0.999678	0.0170084	1.01186	0.622919	0.814366	0.983978	0.14626	1.1067	0.622919
aftph	XM_012962675	100135100	XB-GENE-877205	A9JRL6	mRNA	PREDICTED: Xenopus tropicalis aftiphilin (aftph), transcript variant X5	aftph	42.2939	43.4234	24.4678	36.7284	32.6464	31.0595	25.0006	29.5688	35.9159	41.5152	20.3813	32.6042	0.218758	0.93616	-0.198522	0.871443	0.161421	0.324444	0.881981	-0.159059	0.895609	0.161421
ag1	NM_213699	407906	XB-GENE-5866013	Q6NVS9	mRNA	Xenopus tropicalis anterior gradient 1 (ag1)	ag1	492	439.106	412.473	447.859	105.538	156.531	247.261	169.777	154.074	329.788	266.242	250.035	3.52487e-05	0.0125988	-1.03293	0.488717	0.249705	0.00896766	0.186674	-0.652549	0.636155	0.249705
aga	XM_012955649	100485379	XB-GENE-1001622		mRNA	PREDICTED: Xenopus tropicalis aspartylglucosaminidase (aga), transcript variant X2	aga	4.19552	5.82527	2.09548	4.03876	6.09879	5.12396	3.53294	4.91856	5.67587	4.16666	3.01583	4.28612	0.42954	0.999678	0.24425	1.18448	0.309186	0.799918	0.982254	0.0783641	1.05582	0.309186
agap1	XM_002931998	100485248	XB-GENE-981023		mRNA	PREDICTED: Xenopus tropicalis ArfGAP with GTPase domain, ankyrin repeat and PH domain 1 (agap1), transcript variant X6	agap1	18.7326	15.9951	12.8949	15.8742	30.7089	11.8243	14.3358	18.9563	17.9819	15.2124	9.84877	14.3477	0.671214	0.999678	0.0841794	1.06008	0.19831	0.490608	0.936678	-0.136704	0.909595	0.19831
agap2	XM_004911920	100496997	XB-GENE-1011294		mRNA	PREDICTED: Xenopus tropicalis ArfGAP with GTPase domain, ankyrin repeat and PH domain 2 (agap2), transcript variant X2	agap2	0.213001	0.151308	0.196704	0.187005	0.15946	0.258586	0.27502	0.231022	0.446311	0.169396	0.395571	0.337093	0.643298	0.999678	0.182574	1.13491	0.39425	0.213873	0.811673	0.490048	1.40449	0.39425
agap3	XM_002944219	100491872	XB-GENE-6257381		mRNA	PREDICTED: Xenopus tropicalis ArfGAP with GTPase domain, ankyrin repeat and PH domain 3 (agap3), transcript variant X2	agap3	7.56484	4.23553	9.10376	6.96804	10.1137	4.58595	12.2902	8.99664	5.72421	3.94447	6.56193	5.4102	0.492054	0.999678	0.205443	1.15304	0.299023	0.44988	0.925479	-0.225947	0.855034	0.299023
agbl1	XM_002933316	100485158	XB-GENE-950762		mRNA	PREDICTED: Xenopus tropicalis ATP/GTP binding protein-like 1 (agbl1)	agbl1	0.550159	0.0864235	0.182124	0.272902	0.500698	0.042537	0.401651	0.314962	0.175273	0.119809	0.0421793	0.112421	0.99767	0.999911	0.00248249	1.00172	0.850091	0.372124	0.903888	-0.758708	0.591025	0.850091
agbl2	NM_001079063	779986	XB-GENE-997506	Q0P4M4	mRNA	Xenopus tropicalis ATP/GTP binding protein-like 2 (agbl2)	agbl2	5.21452	3.93522	5.82095	4.99023	1.70258	2.25133	4.56275	2.83889	4.20931	4.94806	7.4241	5.52716	0.00577266	0.241853	-0.652048	0.636376	0.236213	0.787585	0.980054	0.0636471	1.0451	0.236213
agbl3	XM_018089881	100490042	XB-GENE-995570		mRNA	PREDICTED: Xenopus tropicalis ATP/GTP binding protein-like 3 (agbl3)	agbl3	4.08539	4.13431	4.71144	4.31038	2.8221	3.30256	3.44574	3.19013	4.60876	5.45357	5.42546	5.1626	0.188691	0.906983	-0.330229	0.79541	0.251227	0.497271	0.937283	0.17053	1.12547	0.251227
agbl4	XM_018093198	100495721	XB-GENE-6035074		mRNA	PREDICTED: Xenopus tropicalis ATP/GTP binding protein-like 4 (agbl4)	agbl4	0	0	0	0	0.132385	0.580842	0	0.237743	0	0	0	0	NA	NA	NA	#VALUE!	NA	NA	NA	NA	#VALUE!	NA
agbl5	XM_018096157	100145249	XB-GENE-958770	B0JZV4	mRNA	PREDICTED: Xenopus tropicalis ATP/GTP binding protein-like 5 (agbl5), transcript variant X1	agbl5	16.9301	12.746	12.7166	14.1309	10.3228	11.2837	13.0902	11.5656	15.2139	17.0409	11.8044	14.6864	0.270338	0.982547	-0.198388	0.871524	0.179979	0.949692	0.996507	0.0113555	1.0079	0.179979
agfg1	XM_012970408	548956	XB-GENE-5750510	Q28CJ7	mRNA	PREDICTED: Xenopus tropicalis ArfGAP with FG repeats 1 (agfg1), transcript variant X3	agfg1	11.8911	12.158	17.7119	13.9203	11.7748	19.9751	15.2496	15.6665	18.0732	15.0833	18.3109	17.1558	0.584716	0.999678	0.104764	1.07532	0.191696	0.291857	0.870889	0.202059	1.15034	0.191696
aggf1	XM_012967381	100145680	XB-GENE-6052300		mRNA	PREDICTED: Xenopus tropicalis angiogenic factor with G-patch and FHA domains 1 (aggf1), transcript variant X1	aggf1	8.97961	9.17527	13.8895	10.6815	13.3002	10.5846	16.68	13.5216	9.33378	9.21132	15.148	11.231	0.246222	0.964879	0.219036	1.16396	0.188894	0.899141	0.993287	0.0239415	1.01673	0.188894
agk	NM_001097311	100037870	XB-GENE-979723	A4IGK8	mRNA	Xenopus tropicalis acylglycerol kinase (agk)	agk	10.0022	8.56264	17.0859	11.8836	18.5618	11.3509	22.8803	17.5977	11.9952	6.82679	17.175	11.999	0.136763	0.835656	0.371316	1.29353	0.249548	0.944718	0.996047	-0.0173039	0.988078	0.249548
agl	XM_018093624	780065	XB-GENE-1001429		mRNA	PREDICTED: Xenopus tropicalis amylo-alpha-1, 6-glucosidase, 4-alpha-glucanotransferase (agl)	agl	3.10136	4.23241	2.92411	3.41929	3.50171	5.26568	3.67216	4.14652	3.98837	3.59092	3.25369	3.611	0.425067	0.999678	0.173895	1.1281	0.218006	0.831905	0.984919	0.0462737	1.03259	0.218006
agmat	XM_002942812	496991	XB-GENE-997016	A0A1B8XZ22	mRNA	PREDICTED: Xenopus tropicalis agmatinase (agmat), transcript variant X1	agmat	0.588848	0	1.30268	0.630508	0.715127	0.23415	1.54855	0.83261	0.588755	0.211264	0.304602	0.368207	0.429759	0.999678	0.953747	1.9369	1.20788	0.777183	0.97768	0.341821	1.26735	1.20788
agmo	NM_001011313	496770	XB-GENE-950748	Q5M8F9	mRNA	Xenopus tropicalis alkylglycerol monooxygenase (agmo)	agmo	0.161796	0	0.12756	0.0964522	0.520757	0.0958973	0.119404	0.245353	0.0739433	0.18965	0.0923552	0.118649	NA	NA	NA	#VALUE!	NA	NA	NA	NA	#VALUE!	NA
ago1	NM_001317215	100302589	XB-GENE-5933499		mRNA	Xenopus tropicalis argonaute 1, RISC catalytic component (ago1)	ago1	9.62113	5.72261	6.70517	7.34964	5.97495	3.46858	6.23726	5.22693	5.89402	5.72889	4.60575	5.40955	0.120475	0.808446	-0.353552	0.782655	0.22769	0.163704	0.767388	-0.317109	0.802677	0.22769
ago2	XM_012964517	448205	XB-GENE-1001916	Q6DJB9	mRNA	PREDICTED: Xenopus tropicalis argonaute 2, RISC catalytic component (ago2), transcript variant X1	ago2	45.7111	50.0467	53.7254	49.8277	50.618	60.2749	51.1902	54.0277	30.6416	43.1912	49.3939	41.0756	0.655598	0.999678	0.0699135	1.04965	0.156757	0.137617	0.732196	-0.232741	0.851017	0.156757
ago3	XM_002936224	100486574	XB-GENE-6462752		mRNA	PREDICTED: Xenopus tropicalis argonaute 3, RISC catalytic component (ago3), transcript variant X2	ago3	0.719777	0.519498	1.35286	0.864047	0.572516	0.832978	1.5231	0.976197	0.645502	0.645874	1.38596	0.892447	0.693809	0.999678	0.114636	1.0827	0.291183	0.939929	0.995475	0.0219434	1.01533	0.291183
ago4	XM_012957370	100495218	XB-GENE-1006882		mRNA	PREDICTED: Xenopus tropicalis argonaute 4, RISC catalytic component (ago4), transcript variant X7	ago4	19.3493	17.0068	12.0271	16.1277	27.659	23.902	11.7043	21.0884	19.3581	18.6431	15.2097	17.737	0.174537	0.888232	0.220925	1.16548	0.162711	0.626547	0.961558	0.0791741	1.05641	0.162711
agpat1	NM_001097333	100037898	XB-GENE-487933	A4IGS4	mRNA	Xenopus tropicalis 1-acylglycerol-3-phosphate O-acyltransferase 1 (agpat1)	agpat1	4.61926	5.77228	2.80604	4.3992	15.0574	7.31344	4.50415	8.95833	6.56243	6.13558	4.27449	5.6575	0.0105124	0.315809	0.633301	1.55111	0.247528	0.33397	0.885898	0.239149	1.1803	0.247528
agpat2	XM_012968084	100170486	XB-GENE-940771	B3DLD7	mRNA	PREDICTED: Xenopus tropicalis 1-acylglycerol-3-phosphate O-acyltransferase 2 (agpat2), transcript variant X1	agpat2	1.09269	0.604867	1.72113	1.13956	0.719409	0.501033	2.26159	1.16068	2.14225	0.98817	2.13503	1.75515	0.763382	0.999678	-0.121398	0.919296	0.403259	0.272706	0.854869	0.442315	1.35878	0.403259
agpat3	NM_001008118	493481	XB-GENE-969507	Q66IJ5	mRNA	Xenopus tropicalis 1-acylglycerol-3-phosphate O-acyltransferase 3 (agpat3)	agpat3	19.3768	25.9724	10.4179	18.589	27.2636	36.5819	10.6455	24.8303	25.1381	27.7843	11.5863	21.5029	0.501105	0.999678	0.208087	1.15516	0.309307	0.645044	0.965473	0.142485	1.1038	0.309307
agpat4	NM_001011265	496716	XB-GENE-5810939	Q5M8L4	mRNA	Xenopus tropicalis 1-acylglycerol-3-phosphate O-acyltransferase 4 (agpat4)	agpat4	15.8282	8.77956	19.9336	14.8471	8.89387	9.35634	20.3902	12.8801	15.5272	8.64032	16.9461	13.7045	0.571335	0.999678	-0.17323	0.886855	0.306014	0.756115	0.975413	-0.0950437	0.936244	0.306014
agpat5	NM_001015964	548718	XB-GENE-977228	Q28E63	mRNA	Xenopus tropicalis 1-acylglycerol-3-phosphate O-acyltransferase 5 (agpat5)	agpat5	8.68586	4.62297	1.91491	5.07458	11.166	3.65082	2.45036	5.75573	7.61036	5.96388	2.83837	5.47087	0.761865	0.999678	0.0919239	1.06579	0.303347	0.658493	0.965743	0.134078	1.09739	0.303347
agps	NM_001126829	100145360	XB-GENE-960794	B1H1K4	mRNA	Xenopus tropicalis alkylglycerone phosphate synthase (agps)	agps	9.4358	12.7334	11.5452	11.2381	10.1766	19.4873	9.57078	13.0782	12.7596	13.6357	12.5313	12.9755	0.683059	0.999678	0.0944367	1.06765	0.231297	0.590971	0.959668	0.124306	1.08998	0.231297
agr2	XM_012964714	549381	XB-GENE-971548	Q28ID5	mRNA	PREDICTED: Xenopus tropicalis anterior gradient 2, protein disulphide isomerase family member (agr2), transcript variant X1	agr2	596.079	187.09	649.877	477.682	64.9464	21.0485	252.488	112.828	118.181	142.357	151.54	137.359	0.00833373	0.282613	-1.78349	0.290481	0.676013	0.0907299	0.64149	-1.14352	0.452655	0.676013
agr3	NM_001006908	448756	XB-GENE-950741	Q6DJ58	mRNA	Xenopus tropicalis anterior gradient 3, protein disulphide isomerase family member (agr3)	agr3	5.35682	0.743429	5.21925	3.77317	0.393549	0.276599	2.62709	1.09908	1.48292	0.855119	0.784299	1.04078	0.0913946	0.732053	-1.36165	0.389138	0.80662	0.215326	0.811673	-0.999446	0.500192	0.80662
agrn	XM_012967115	100492176	XB-GENE-953967		mRNA	PREDICTED: Xenopus tropicalis agrin (agrn), transcript variant X7	agrn	34.1415	24.5951	14.2941	24.3435	62.7689	18.0242	14.9998	31.931	29.2921	29.7783	8.64425	22.5716	0.689464	0.999678	0.105719	1.07603	0.264574	0.508615	0.939912	-0.174882	0.88584	0.264574
agrp	XM_018093486	100490028	XB-GENE-955229	J3A6E8	mRNA	PREDICTED: Xenopus tropicalis agouti related neuropeptide (agrp)	agrp	0.0737874	0.531486	0.0835457	0.229606	0	1.45141	0.102806	0.518072	0.597892	0.919173	0.868251	0.795106	NA	NA	NA	#VALUE!	NA	NA	NA	NA	#VALUE!	NA
agt	XM_012963750	100127178	XB-GENE-480138		mRNA	PREDICTED: Xenopus tropicalis angiotensinogen (serpin peptidase inhibitor, clade A, member 8) (agt)	agt	0.0284198	0	0.0274934	0.0186377	0	0	0	0	0	0.0400495	0	0.0133498	NA	NA	NA	#VALUE!	NA	NA	NA	NA	#VALUE!	NA
agtpbp1	XM_018097433	100135097	XB-GENE-5932583	A9JRL3	mRNA	PREDICTED: Xenopus tropicalis ATP/GTP binding protein 1 (agtpbp1), transcript variant X2	agtpbp1	5.12594	1.43826	4.44551	3.6699	1.14357	1.02623	4.9519	2.3739	4.11266	3.126	2.32558	3.18808	0.303317	0.992184	-0.582944	0.6676	0.566324	0.915136	0.99468	-0.0603492	0.959032	0.566324
agtr1	NM_001129927	100170183	XB-GENE-478953	B3DLC0	mRNA	Xenopus tropicalis angiotensin II receptor type 1 (agtr1)	agtr1	0.0119122	0.0210621	0.0353339	0.0227694	0.0919275	0.484166	0.0286961	0.201597	0.0799457	0.135236	0.0172548	0.0774787	NA	NA	NA	#VALUE!	NA	NA	NA	NA	#VALUE!	NA
agtr2	NM_001078984	779906	XB-GENE-922095	Q0V981	mRNA	Xenopus tropicalis angiotensin II receptor type 2 (agtr2)	agtr2	0	0	0	0	0	0	0	0	0	0	0	0	NA	NA	NA	#VALUE!	NA	NA	NA	NA	#VALUE!	NA
agtrap	NM_001015751	548468	XB-GENE-482876	Q5EBF8	mRNA	Xenopus tropicalis angiotensin 2 receptor associated protein (agtrap)	agtrap	0.447638	0.398672	0.441524	0.429278	0.428916	1.59128	1.3231	1.11443	2.60295	1.30982	2.58993	2.16757	0.0910376	0.730286	0.797982	1.73867	0.472193	0.00158577	0.0572989	1.49143	2.81167	0.472193
agxt	NM_001006704	448338	XB-GENE-950839	Q6DIW8	mRNA	Xenopus tropicalis alanine--glyoxylate and serine-- pyruvate aminotransferase (agxt)	agxt	0.271426	0	0.0426724	0.1047	0	0.0530817	0.224669	0.0925834	0.210028	0.251088	0	0.153705	NA	NA	NA	#VALUE!	NA	NA	NA	NA	#VALUE!	NA
agxt2	XM_002939956	100491739	XB-GENE-993827		mRNA	PREDICTED: Xenopus tropicalis alanine--glyoxylate aminotransferase 2 (agxt2)	agxt2	0.0662262	0	0.131143	0.0657897	0.0282827	0	0.217611	0.0819645	0	0.0612773	0.0448721	0.0353831	NA	NA	NA	#VALUE!	NA	NA	NA	NA	#VALUE!	NA
ahctf1	XM_018094194	100038165	XB-GENE-855756		mRNA	PREDICTED: Xenopus tropicalis AT-hook containing transcription factor 1 (ahctf1), transcript variant X2	ahctf1	24.4073	22.0527	27.8374	24.7658	32.4411	24.8687	29.2749	28.8616	25.4276	22.8908	30.2996	26.206	0.361594	0.999678	0.143243	1.10439	0.157008	0.869555	0.988833	0.0257844	1.01803	0.157008
ahcy	NM_001044429	733486	XB-GENE-950017	Q28IH7	mRNA	Xenopus tropicalis adenosylhomocysteinase (ahcy)	ahcy	59.2367	67.8724	58.9797	62.0296	62.8508	89.0306	52.5842	68.1552	76.0258	59.4041	66.5416	67.3238	0.745747	0.999678	0.0562744	1.03978	0.173551	0.709382	0.973383	0.0646802	1.04585	0.173551
ahcyl1	NM_001127975	100158541	XB-GENE-942022	B2GUB0	mRNA	Xenopus tropicalis adenosylhomocysteinase like 1 (ahcyl1)	ahcyl1	0.453835	1.59393	0.563365	0.870377	0.934543	1.53161	0.811881	1.09268	2.21693	1.54915	0.657937	1.47467	0.461621	0.999678	0.326271	1.25377	0.443195	0.225446	0.82323	0.537229	1.45118	0.443195
ahcyl2	NM_001016409	549163	XB-GENE-948871	Q5BL43	mRNA	Xenopus tropicalis adenosylhomocysteinase-like 2 (ahcyl2)	ahcyl2	53.3345	54.3097	26.4016	44.682	60.0055	57.7701	24.3157	47.3638	50.7139	55.231	29.257	45.0673	0.821963	0.999678	0.0352053	1.0247	0.156453	0.949236	0.996507	-0.00996075	0.99312	0.156453
ahdc1	XM_012958334	100496895	XB-GENE-5839500		mRNA	PREDICTED: Xenopus tropicalis AT-hook DNA binding motif containing 1 (ahdc1), transcript variant X4	ahdc1	45.8112	39.0655	38.3492	41.0753	54.3623	31.1476	39.5803	41.6967	30.3495	30.7238	24.4719	28.5151	0.875397	0.999678	-0.0245259	0.983144	0.156409	0.0149041	0.255352	-0.380809	0.768007	0.156409
ahi1	XM_012963581	100487301	XB-GENE-5879819		mRNA	PREDICTED: Xenopus tropicalis Abelson helper integration site 1 (ahi1), transcript variant X1	ahi1	13.2221	15.1732	17.1019	15.1658	8.13963	10.148	14.2384	10.842	10.4724	13.1695	14.5566	12.7328	0.0387811	0.532668	-0.357914	0.780292	0.173198	0.221063	0.815707	-0.211944	0.863373	0.173198
ahnak	XM_018093428	733715	XB-GENE-995617		mRNA	PREDICTED: Xenopus tropicalis AHNAK nucleoprotein (ahnak), transcript variant X2	ahnak	537.382	596.211	124.384	419.326	417.915	381.973	97.6926	299.193	430.079	546.489	110.405	362.325	0.252561	0.969754	-0.326207	0.797631	0.285109	0.528604	0.943166	-0.179658	0.882912	0.285109
ahnak2	XM_018096423	101730314	XB-GENE-6031150		mRNA	PREDICTED: Xenopus tropicalis AHNAK nucleoprotein 2 (ahnak2)	ahnak2	1.70244	0.330632	5.40296	2.47868	0.191809	0.0268634	4.69649	1.63839	0.802547	0.269958	0.297605	0.456703	0.240663	0.960616	-1.59895	0.330118	1.36274	0.337204	0.887465	-1.30783	0.403928	1.36274
ahr	XM_002933302	613065	XB-GENE-983107		mRNA	PREDICTED: Xenopus tropicalis aryl hydrocarbon receptor (ahr)	ahr	5.11333	4.74555	6.1518	5.33689	7.7108	4.96918	6.90316	6.52771	5.25606	5.60917	6.08621	5.65048	0.284385	0.988903	0.19561	1.14521	0.182724	0.887829	0.991797	0.0257737	1.01803	0.182724
ahrr	XM_018094922	100485488	XB-GENE-1021819		mRNA	PREDICTED: Xenopus tropicalis aryl-hydrocarbon receptor repressor (ahrr)	ahrr	0.0148141	0	0	0.00493803	0.0191836	0.210413	0.067877	0.0991578	0.10251	0	0	0.0341698	NA	NA	NA	#VALUE!	NA	NA	NA	NA	#VALUE!	NA
ahsa1	NM_001008134	493497	XB-GENE-1006913	F6WM96	mRNA	Xenopus tropicalis AHA1, activator of heat shock 90kDa protein ATPase homolog 1 (ahsa1)	ahsa1	57.18	50.0568	117.987	75.0746	47.1806	34.8993	70.896	50.9919	38.8198	44.3446	112.83	65.3316	0.0902767	0.726244	-0.369102	0.774264	0.217896	0.334296	0.885898	-0.210378	0.864311	0.217896
ahsg	NM_001011278	496731	XB-GENE-484785	Q5M8J9	mRNA	Xenopus tropicalis alpha-2-HS-glycoprotein (ahsg)	ahsg	0	0	0.0592946	0.0197649	0.110435	0.153133	0	0.0878559	0.23869	0.0602809	0.0829575	0.127309	NA	NA	NA	#VALUE!	NA	NA	NA	NA	#VALUE!	NA
aicda	XM_002941202	100497606	XB-GENE-479538		mRNA	PREDICTED: Xenopus tropicalis activation-induced cytidine deaminase (aicda)	aicda	0	0	0.0860537	0.0286846	0.0489334	0	0.153737	0.0675569	0.0529193	0	0.0384415	0.0304536	NA	NA	NA	#VALUE!	NA	NA	NA	NA	#VALUE!	NA
aida	XM_012962829	394531	XB-GENE-5822443	Q6P821	mRNA	PREDICTED: Xenopus tropicalis axin interactor, dorsalization associated (aida), transcript variant X1	aida	32.3744	27.5858	47.9172	35.9591	65.5472	30.7418	51.9093	49.3995	30.7705	26.668	35.1654	30.868	0.233823	0.950744	0.277478	1.21207	0.233063	0.521272	0.942848	-0.149483	0.901573	0.233063
aif1l	XM_012968126	100216287	XB-GENE-953714	B5DEX0	mRNA	PREDICTED: Xenopus tropicalis allograft inflammatory factor 1-like (aif1l), transcript variant X1	aif1l	0.747336	2.13859	0.553349	1.14642	0.332778	3.68819	0.78293	1.6013	1.03686	1.81322	0.844078	1.23139	0.968943	0.999678	0.028607	1.02003	0.734758	0.816545	0.983978	0.170457	1.12541	0.734758
aifm1	XM_012968482	549998	XB-GENE-1016872	Q28IZ0	mRNA	PREDICTED: Xenopus tropicalis apoptosis inducing factor, mitochondria associated 1 (aifm1), transcript variant X1	aifm1	24.1995	23.1213	22.7368	23.3526	33.7032	24.8318	19.3005	25.9452	24.1793	20.2198	18.7328	21.044	0.717866	0.999678	0.0633734	1.04491	0.175398	0.466853	0.930636	-0.127621	0.91534	0.175398
aifm2	NM_001142019	100216030	XB-GENE-1003376	B4F6I3	mRNA	Xenopus tropicalis apoptosis inducing factor, mitochondria associated 2 (aifm2)	aifm2	8.63382	12.3521	4.14585	8.37727	5.51462	12.6153	5.73178	7.9539	10.6832	11.9551	7.79029	10.1429	0.910591	0.999678	-0.0358554	0.975453	0.319303	0.453255	0.92667	0.239477	1.18056	0.319303
aifm3	XM_018090653	100493696	XB-GENE-5763104		mRNA	PREDICTED: Xenopus tropicalis apoptosis inducing factor, mitochondria associated 3 (aifm3), transcript variant X2	aifm3	66.4624	28.1975	51.6233	48.7611	66.8383	12.1835	45.819	41.6136	57.5563	28.2006	25.0749	36.9439	0.538951	0.999678	-0.3316	0.794655	0.539713	0.557813	0.950939	-0.316322	0.803115	0.539713
aig1	NM_001100245	100101730	XB-GENE-954971	A4IIT8	mRNA	Xenopus tropicalis androgen-induced 1 (aig1)	aig1	28.475	32.0921	50.666	37.0777	34.5479	34.0678	48.3486	38.9881	32.3469	37.9441	45.1151	38.4687	0.675626	0.999678	0.0677054	1.04805	0.161805	0.865326	0.988273	0.0274417	1.0192	0.161805
aim1	XM_004914551	100491164			mRNA	PREDICTED: Xenopus tropicalis absent in melanoma 1 (aim1), transcript variant X2	aim1	44.7065	20.7128	16.6337	27.351	15.6572	8.12487	17.3301	13.7041	38.6598	30.6151	12.2789	27.1846	0.0774906	0.683239	-0.655379	0.634909	0.371228	0.894631	0.993262	-0.0491678	0.966494	0.371228
aim1l	XM_002934656	779602			mRNA	PREDICTED: Xenopus tropicalis absent in melanoma 1-like (aim1l)	aim1l	9.86171	3.00137	9.54977	7.47095	5.17064	3.38146	11.2049	6.58565	12.0575	8.17696	8.44462	9.55968	0.772017	0.999678	-0.133161	0.911831	0.459594	0.466397	0.930376	0.334747	1.26116	0.459594
aimp1	NM_001017050	549804	XB-GENE-958442	F6SGB7	mRNA	Xenopus tropicalis aminoacyl tRNA synthetase complex-interacting multifunctional protein 1 (aimp1)	aimp1	61.9767	51.6067	93.8573	69.1469	69.1985	56.1452	105.785	77.0428	57.8839	44.41	74.7391	59.011	0.59432	0.999678	0.0890353	1.06366	0.167175	0.323174	0.881981	-0.165162	0.891828	0.167175
aimp2	XM_018097076	448040	XB-GENE-998779	Q6DK86	mRNA	PREDICTED: Xenopus tropicalis aminoacyl tRNA synthetase complex-interacting multifunctional protein 2 (aimp2), transcript variant X1	aimp2	79.7963	60.057	34.1227	57.992	104.683	70.5457	27.5422	67.5902	79.1463	60.2244	34.6631	58.0113	0.728921	0.999678	0.0597351	1.04227	0.172365	0.927511	0.994916	-0.0156812	0.989189	0.172365
aip	XM_012965878	100124770	XB-GENE-947114	Q28F49	mRNA	PREDICTED: Xenopus tropicalis aryl hydrocarbon receptor interacting protein (aip), transcript variant X1	aip	38.0936	36.1694	7.35569	27.2062	47.7092	31.8654	6.43664	28.6704	37.201	38.9911	7.63902	27.9437	0.948143	0.999678	-0.0160258	0.988953	0.246405	0.990285	0.999336	0.00300033	1.00208	0.246405
aipl1	XM_012957589	100101778	XB-GENE-921760	F6Z8F7	mRNA	PREDICTED: Xenopus tropicalis aryl hydrocarbon receptor interacting protein-like 1 (aipl1)	aipl1	0.0918114	0.30235	0.0864882	0.160217	0.101563	0.138752	0.142076	0.127463	0.0536407	0.0555922	0.124034	0.0777557	0.921194	0.999678	-0.063926	0.956657	0.646178	0.355434	0.894196	-0.597133	0.661066	0.646178
aire	XM_012971284	106557435	XB-GENE-6461262		mRNA	PREDICTED: Xenopus tropicalis autoimmune regulator (aire)	aire	0.0942481	0.0677684	0.282773	0.148263	0.0242293	0.461485	0.258347	0.24802	1.78455	0.657681	0.301906	0.914711	0.817458	0.999678	0.200119	1.14879	0.867008	0.0565066	0.516764	1.65348	3.14591	0.867008
ajap1	NM_001078895	779816	XB-GENE-990276	Q0IIY7	mRNA	Xenopus tropicalis adherens junctions associated protein 1 (ajap1)	ajap1	0.103594	0.419386	0.129484	0.217488	0.200355	0.18426	0.243991	0.209535	0.250968	0.216962	0.180652	0.216194	0.84959	0.999678	0.124466	1.0901	0.656323	0.834207	0.985207	0.137374	1.0999	0.656323
ak1	XM_012968239	448536	XB-GENE-1012039	Q6DFN0	mRNA	PREDICTED: Xenopus tropicalis adenylate kinase 1 (ak1), transcript variant X1	ak1	12.9676	3.18331	10.8699	9.00693	5.79494	0.546209	18.9642	8.43513	6.80577	3.72338	3.57178	4.70031	0.487149	0.999678	-0.673287	0.627077	0.968966	0.57044	0.951634	-0.549795	0.683117	0.968966
ak2	NM_001004791	448011	XB-GENE-491598	Q28F55	mRNA	Xenopus tropicalis adenylate kinase 2 (ak2)	ak2	122.411	112.039	113.907	116.119	153.714	113.939	90.3485	119.334	114.835	101.703	97.8983	104.812	0.958378	0.999678	-0.00840557	0.994191	0.161059	0.431275	0.918388	-0.126755	0.915889	0.161059
ak3	XR_001923966	100170447	XB-GENE-977028	B3DL17	misc_RNA	PREDICTED: Xenopus tropicalis adenylate kinase 3 (ak3), transcript variant X2	ak3	100.637	97.418	42.9438	80.333	127.813	67.8552	32.2421	75.97	85.0148	96.7493	35.5969	72.4536	0.441856	0.999678	-0.149584	0.90151	0.194502	0.453025	0.92667	-0.14595	0.903784	0.194502
ak4	XM_002931597	100495400	XB-GENE-959954	F7DL73	mRNA	PREDICTED: Xenopus tropicalis adenylate kinase 4 (ak4)	ak4	0.174855	0.308211	0.283267	0.255445	0.254053	0.211794	0.563435	0.343094	0.176049	0.370109	0.431604	0.325921	0.609665	0.999678	0.232341	1.17474	0.455079	0.719751	0.973626	0.163279	1.11983	0.455079
ak5	XM_012960520	100127649	XB-GENE-5764752	A8KBE7	mRNA	PREDICTED: Xenopus tropicalis adenylate kinase 5 (ak5), transcript variant X1	ak5	0.498456	0.276935	0.404657	0.393349	0.0403401	0.0828527	0.137036	0.086743	0.237726	0.197276	0.38857	0.274524	0.0122886	0.335245	-1.45038	0.365924	0.579286	0.529853	0.943534	-0.363925	0.777048	0.579286
ak6	NM_001017167	549921	XB-GENE-972292	Q28HQ4	mRNA	Xenopus tropicalis adenylate kinase 6 (ak6)	ak6	82.7112	74.9427	51.9534	69.8691	88.9057	50.1752	48.064	62.3816	59.0997	57.7836	39.2111	52.0314	0.418796	0.999678	-0.13444	0.911023	0.166281	0.0506715	0.490675	-0.324955	0.798323	0.166281
ak7	NM_001011352	496818	XB-GENE-953547	Q5M7Q2	mRNA	Xenopus tropicalis adenylate kinase 7 (ak7)	ak7	16.9205	6.14264	17.8103	13.6245	1.68442	1.16403	14.1259	5.65812	10.6078	10.7061	15.0561	12.1233	0.0215927	0.428842	-1.40846	0.376713	0.613052	0.923665	0.994916	-0.0587415	0.960101	0.613052
ak8	NM_203773	394708	XB-GENE-5831327	Q6P618	mRNA	Xenopus tropicalis adenylate kinase 8 (ak8)	ak8	11.3207	6.769	18.6013	12.2303	4.53009	6.67943	16.7076	9.3057	9.57813	8.83538	16.1789	11.5308	0.11942	0.806231	-0.366656	0.775578	0.235457	0.931403	0.995111	-0.0202681	0.986049	0.235457
ak9	XM_018094315	100144994	XB-GENE-994660		mRNA	PREDICTED: Xenopus tropicalis adenylate kinase 9 (ak9)	ak9	7.10553	4.35822	8.41273	6.62549	1.05835	2.2386	7.83864	3.71186	4.4408	6.02106	9.59758	6.68648	0.0114435	0.327829	-0.890527	0.539417	0.352146	0.91935	0.994916	-0.0356557	0.975588	0.352146
akain1	XM_018095039	100488626			mRNA	PREDICTED: Xenopus tropicalis A kinase (PRKA) anchor inhibitor 1 (akain1)	akain1	0.0481165	0.0862589	0.270135	0.134837	0.243372	0.342816	0.269105	0.285098	0	0.0661121	0.555664	0.207259	NA	NA	NA	#VALUE!	NA	NA	NA	NA	#VALUE!	NA
akap1	XM_002936812	100379795	XB-GENE-1004620		mRNA	PREDICTED: Xenopus tropicalis A-kinase anchoring protein 1 (akap1), transcript variant X2	akap1	45.2925	49.0175	42.0355	45.4485	89.0068	65.8133	51.7874	68.8692	54.1898	48.2667	42.1341	48.1969	0.0132371	0.343372	0.38816	1.30872	0.156685	0.869606	0.988833	0.0257212	1.01799	0.156685
akap10	XM_018091452	100485025	XB-GENE-1013140		mRNA	PREDICTED: Xenopus tropicalis A-kinase anchoring protein 10 (akap10), transcript variant X2	akap10	21.4459	21.1089	11.9053	18.1534	19.3422	16.7145	10.2529	15.4365	21.7396	22.0561	14.3238	19.3732	0.29789	0.991036	-0.173458	0.886715	0.166631	0.729779	0.973939	0.0575578	1.0407	0.166631
akap11	NM_001126686	100145197	XB-GENE-968300	B0JZF5	mRNA	Xenopus tropicalis A-kinase anchoring protein 11 (akap11)	akap11	2.42095	2.20475	1.39598	2.00723	1.18712	1.04385	1.73186	1.32095	2.69345	1.96574	1.18324	1.94748	0.122737	0.812897	-0.415639	0.749687	0.269304	0.734867	0.973992	-0.0912018	0.93874	0.269304
akap12	XM_004914658	100127584	XB-GENE-6459605		mRNA	PREDICTED: Xenopus tropicalis A-kinase anchoring protein 12 (akap12), transcript variant X2	akap12	115.115	207.015	161.65	161.26	194.112	357.478	165.734	239.108	142.044	213.651	182.258	179.318	0.219198	0.936316	0.352816	1.27705	0.287154	0.745175	0.974323	0.0933273	1.06683	0.287154
akap13	XM_012959571	100485001	XB-GENE-983148		mRNA	PREDICTED: Xenopus tropicalis A-kinase anchoring protein 13 (akap13), transcript variant X11	akap13	17.0186	13.2842	13.1478	14.4835	12.9063	6.93998	12.0231	10.6231	12.023	12.9735	9.34896	11.4485	0.0486916	0.567367	-0.353215	0.782838	0.17918	0.148057	0.749526	-0.259171	0.835568	0.17918
akap14	XM_012969179	100491740	XB-GENE-994255		mRNA	PREDICTED: Xenopus tropicalis A-kinase anchoring protein 14 (akap14), transcript variant X5	akap14	4.72854	0.894797	4.7463	3.45654	0.384992	0.309212	3.39481	1.36301	2.20311	1.27565	2.08366	1.85414	0.0820133	0.699247	-1.26035	0.417442	0.724706	0.543046	0.947781	-0.440776	0.736738	0.724706
akap17a	NM_001134815	100038187	XB-GENE-486903	F6TW68	mRNA	Xenopus tropicalis A-kinase anchoring protein 17A (akap17a)	akap17a	32.2024	33.3021	39.341	34.9485	32.4549	34.0166	42.6891	36.3869	29.6207	31.8852	48.9826	36.8295	0.882922	0.999678	0.024287	1.01698	0.164919	0.998349	0.99994	0.000341242	1.00024	0.164919
akap2	NM_001130343	100170566	XB-GENE-961312		mRNA	Xenopus tropicalis A-kinase anchoring protein 2 (akap2)	akap2	30.1993	46.0953	16.0094	30.768	41.6045	66.9914	13.9788	40.8582	34.7315	57.1286	17.3995	36.4199	0.608269	0.999678	0.185051	1.13686	0.361043	0.753013	0.975321	0.113609	1.08193	0.361043
akap6	XM_002932830	100496001	XB-GENE-982363		mRNA	PREDICTED: Xenopus tropicalis A-kinase anchoring protein 6 (akap6), transcript variant X2	akap6	0.748775	0.257514	0.172417	0.392902	1.22746	0.167117	0.336002	0.576859	0.579615	0.282359	0.102183	0.321386	0.640484	0.999678	0.22925	1.17223	0.490877	0.61386	0.961558	-0.247682	0.842248	0.490877
akap7	XM_002936305	100379710	XB-GENE-962909		mRNA	PREDICTED: Xenopus tropicalis A kinase (PRKA) anchor protein 7 (akap7), transcript variant X1	akap7	5.75044	10.9463	10.057	8.91792	9.07615	21.4738	9.06389	13.2046	10.1025	11.4027	14.9991	12.1681	0.249505	0.967145	0.337912	1.26393	0.29344	0.308028	0.876053	0.299124	1.2304	0.29344
akap8	XM_018092126	613077	XB-GENE-5932994	Q501K7	mRNA	PREDICTED: Xenopus tropicalis A-kinase anchoring protein 8 (akap8), transcript variant X3	akap8	34.8722	64.0555	84.7815	61.2364	44.6474	97.1372	77.7101	73.1649	50.1565	54.0972	106.954	70.4025	0.504763	0.999678	0.170361	1.12534	0.255409	0.612608	0.961558	0.129327	1.09378	0.255409
akap8l	NM_001045599	733852	XB-GENE-1015472	Q28DJ4	mRNA	Xenopus tropicalis A-kinase anchoring protein 8 like (akap8l)	akap8l	8.68486	16.3036	7.86454	10.951	6.56029	20.3764	9.15766	12.0315	8.47135	14.053	10.7406	11.0883	0.990107	0.999678	0.00534072	1.00371	0.43074	0.933025	0.995475	0.0361993	1.02541	0.43074
akap9	XM_018094804	779447	XB-GENE-5953770		mRNA	PREDICTED: Xenopus tropicalis A-kinase anchoring protein 9 (akap9), transcript variant X6	akap9	10.1846	5.69733	9.46711	8.44968	6.59295	3.56511	9.57393	6.57733	10.4178	7.48716	4.31869	7.40787	0.39005	0.999678	-0.309558	0.806889	0.360149	0.600335	0.960919	-0.188689	0.877403	0.360149
akirin1	NM_001016080	548834	XB-GENE-5820002	Q5BL57	mRNA	Xenopus tropicalis akirin 1 (akirin1)	akirin1	261.933	208.287	148.876	206.365	208.07	198.403	118.352	174.941	193.68	189.707	155.239	179.542	0.284798	0.988903	-0.1672	0.890569	0.15632	0.332106	0.884901	-0.151612	0.900244	0.15632
akirin2	NM_203583	394510	XB-GENE-951494	Q6P7L8	mRNA	Xenopus tropicalis akirin 2 (akirin2)	akirin2	250.965	326.044	259.767	278.925	332.299	406.67	218.113	319.027	251.065	285.242	314.671	283.659	0.580302	0.999678	0.102784	1.07384	0.185884	0.971635	0.997633	-0.00660971	0.995429	0.185884
akna	XM_004916725	100486577			mRNA	PREDICTED: Xenopus tropicalis AT-hook transcription factor (akna), transcript variant X5	akna	10.951	6.54345	13.7011	10.3985	2.77726	6.88742	14.4377	8.03413	9.40023	9.81298	21.3634	13.5255	0.144587	0.846937	-0.434958	0.739715	0.298137	0.463556	0.928827	0.218536	1.16355	0.298137
aknad1	XM_002932172	100492765			mRNA	PREDICTED: Xenopus tropicalis AKNA domain containing 1 (aknad1), transcript variant X3	aknad1	0.662506	0.312766	0.331208	0.435493	0.370552	0.342589	0.571159	0.4281	2.59503	0.844742	0.357258	1.26568	0.963632	0.999678	0.021695	1.01515	0.475808	0.103475	0.674995	0.774729	1.71087	0.475808
akr1a1	XM_012961067	548891	XB-GENE-1014353	Q28FD1	mRNA	PREDICTED: Xenopus tropicalis aldo-keto reductase family 1, member A1 (aldehyde reductase) (akr1a1), transcript variant X6	akr1a1	16.5336	33.3843	34.9258	28.2812	15.0323	66.6325	36.3089	39.3245	52.3276	51.1936	79.1978	60.9063	0.601892	0.999678	0.197793	1.14694	0.379145	0.0417642	0.442648	0.771887	1.7075	0.379145
akr1b1	NM_001011130	496546	XB-GENE-5821742	Q5XGB0	mRNA	Xenopus tropicalis aldo-keto reductase family 1, member B1 (aldose reductase) (akr1b1)	akr1b1	14.9059	19.5947	23.484	19.3282	16.3542	22.1841	17.9879	18.8421	18.0565	19.1372	26.3593	21.1843	0.875496	0.999678	-0.0313214	0.978524	0.199905	0.683999	0.969518	0.0813635	1.05802	0.199905
akr1c1	NM_001113048	100127714	XB-GENE-5895911	A8WGW4	mRNA	Xenopus tropicalis aldo-keto reductase family 1, member C1 (akr1c1)	akr1c1	0.434432	0.230073	1.67568	0.780062	0.561555	0.109232	2.21179	0.960859	0.0834674	0.264142	0	0.11587	NA	NA	NA	#VALUE!	NA	NA	NA	NA	#VALUE!	NA
akr1c2	XM_012959209	779650	XB-GENE-5844204	Q0VFN9	mRNA	PREDICTED: Xenopus tropicalis aldo-keto reductase family 1, member C2 (akr1c2), transcript variant X1	akr1c2	1.67457	1.63444	7.18595	3.49832	0.26561	0.070333	22.7368	7.69093	4.31198	3.56638	3.39666	3.75834	0.330781	0.997346	-1.16907	0.444709	1.20207	0.802055	0.982799	0.301345	1.23229	1.20207
akr1c3	XM_018092594	779627	XB-GENE-5821909	Q0VGY1	mRNA	PREDICTED: Xenopus tropicalis aldo-keto reductase family 1, member C3 (akr1c3)	akr1c3	0	0	0.09028	0.0300933	0	0	0	0	0.0284053	0.0535851	0.303952	0.128648	NA	NA	NA	#VALUE!	NA	NA	NA	NA	#VALUE!	NA
akr1c4	NM_001011079	496490	XB-GENE-5895888	Q5XGH3	mRNA	Xenopus tropicalis aldo-keto reductase family 1, member C4 (akr1c4)	akr1c4	1.30313	0.94298	0.19645	0.814186	1.12317	1.38233	0.858822	1.12144	1.13703	1.08198	0	0.739672	0.506435	0.999678	0.515395	1.42939	0.775731	0.352108	0.89321	-0.721825	0.60633	0.775731
akr1c8p	NM_001004955	448368	XB-GENE-5757727	Q6DIT4	mRNA	Xenopus tropicalis aldo-keto reductase family 1, member C8, pseudogene (akr1c8p)	akr1c8p	0.825067	0.69704	3.78437	1.76883	0.486552	0.172804	4.26155	1.6403	1.72438	0.823487	1.52166	1.35651	0.393056	0.999678	-0.585569	0.666386	0.685606	0.980719	0.998261	-0.0165695	0.988581	0.685606
akr1d1	NM_001030438	594997	XB-GENE-947167	Q5BKI0	mRNA	Xenopus tropicalis aldo-keto reductase family 1, member D1 (akr1d1)	akr1d1	0.058862	0	0.326921	0.128594	0	0.103756	0.161543	0.088433	0.0407537	0.12256	0.743918	0.302411	NA	NA	NA	#VALUE!	NA	NA	NA	NA	#VALUE!	NA
akr7a2	NM_001039732	447982	XB-GENE-996153	Q28J94	mRNA	Xenopus tropicalis aldo-keto reductase family 7, member A2 (akr7a2)	akr7a2	21.8679	13.8279	18.971	18.2223	24.0037	8.47593	18.4633	16.981	14.5495	9.91773	7.57653	10.6812	0.551745	0.999678	-0.167282	0.890519	0.281076	0.0489949	0.480911	-0.553337	0.681442	0.281076
akt1	XM_004917191	100490038	XB-GENE-484953		mRNA	PREDICTED: Xenopus tropicalis v-akt murine thymoma viral oncogene homolog 1 (akt1), transcript variant X2	akt1	9.53568	6.97546	9.57818	8.69644	17.628	5.89866	9.80056	11.1091	7.59885	6.8098	6.23031	6.87965	0.609166	0.999678	0.154983	1.11341	0.303137	0.395073	0.912276	-0.257803	0.83636	0.303137
akt1s1	NM_001011102	496515	XB-GENE-491929	Q5XGE3	mRNA	Xenopus tropicalis AKT1 substrate 1 (proline rich) (akt1s1)	akt1s1	135.337	296.207	174.652	202.066	148.942	521.899	138.311	269.718	196.38	225.644	320.881	247.635	0.798393	0.999678	0.124073	1.08981	0.485748	0.648226	0.965734	0.221612	1.16604	0.485748
akt2	NM_001123464	100144709	XB-GENE-484168	B1WB72	mRNA	Xenopus tropicalis v-akt murine thymoma viral oncogene homolog 2 (akt2)	akt2	83.9355	89.9472	76.0489	83.3105	84.8856	78.4866	72.9147	78.7623	72.417	82.0792	73.055	75.8504	0.705233	0.999678	-0.0591871	0.959805	0.156469	0.42699	0.917274	-0.124292	0.917454	0.156469
aktip	NM_001017203	549957	XB-GENE-5735786	Q28IA3	mRNA	Xenopus tropicalis AKT interacting protein (aktip)	aktip	18.5114	18.8043	19.9837	19.0998	12.6355	16.9509	18.9489	16.1784	26.7146	26.4168	27.8779	27.0031	0.327023	0.996925	-0.181028	0.882074	0.184699	0.0896826	0.638233	0.313448	1.24267	0.184699
alad	NM_001078718	779632	XB-GENE-962175	Q0VGV4	mRNA	Xenopus tropicalis aminolevulinate dehydratase (alad)	alad	21.4779	13.8084	40.2524	25.1795	24.7362	13.7862	39.4056	25.976	20.0618	12.4353	26.8481	19.7817	0.961625	0.999678	0.0138988	1.00968	0.288873	0.492292	0.936847	-0.19836	0.871541	0.288873
alas1	NM_001008071	493434	XB-GENE-975179	Q66JC7	mRNA	Xenopus tropicalis 5'-aminolevulinate synthase 1 (alas1)	alas1	46.7512	44.8561	61.0948	50.9007	27.94	20.6662	54.1195	34.2419	44.7137	49.0639	64.6068	52.7948	0.00299688	0.177761	-0.487533	0.713244	0.16426	0.92189	0.994916	0.0161061	1.01123	0.16426
alas2	NM_001006925	448773	XB-GENE-487573	Q6DF22	mRNA	Xenopus tropicalis 5'-aminolevulinate synthase 2 (alas2)	alas2	1.37618	0.0830185	0.410162	0.623121	0.0992697	0.027016	0.239721	0.122002	0.14998	0.108204	0.152989	0.137058	0.106119	0.776034	-1.33504	0.396381	0.826197	0.247984	0.841255	-0.954472	0.51603	0.826197
alcam	XM_018091364	780210	XB-GENE-491704	A0JM71	mRNA	PREDICTED: Xenopus tropicalis activated leukocyte cell adhesion molecule (alcam), transcript variant X2	alcam	289.635	317.283	112.186	239.701	135.638	195.08	97.664	142.794	159.544	262.162	100.055	173.921	0.0615852	0.62875	-0.456264	0.728871	0.244087	0.167683	0.769586	-0.336763	0.791816	0.244087
aldh16a1	NM_001045624	733905	XB-GENE-5726619	Q28CF4	mRNA	Xenopus tropicalis aldehyde dehydrogenase 16 family member A1 (aldh16a1)	aldh16a1	1.92214	2.54927	1.5244	1.9986	2.30189	5.17101	1.18545	2.88612	5.77521	3.7223	2.22506	3.90752	0.602345	0.999678	0.19315	1.14326	0.370707	0.10427	0.675872	0.602212	1.51804	0.370707
aldh18a1	XM_018095405	550060	XB-GENE-5765545	Q28DF8	mRNA	PREDICTED: Xenopus tropicalis aldehyde dehydrogenase 18 family member A1 (aldh18a1), transcript variant X5	aldh18a1	9.4366	10.3242	33.2924	17.6844	11.0393	11.4241	31.54	18.0011	12.0663	12.7671	23.4669	16.1001	0.771042	0.999678	0.051075	1.03604	0.175508	0.910231	0.993687	0.019788	1.01381	0.175508
aldh1a1	NM_001032315	613078	XB-GENE-987058	Q4VBE1	mRNA	Xenopus tropicalis aldehyde dehydrogenase 1 family member A1 (aldh1a1)	aldh1a1	0.1321	0.292989	0.178391	0.20116	0.21226	0.495058	0.201096	0.302804	0.570839	0.737086	0.113158	0.473695	0.525711	0.999678	0.345946	1.27098	0.545168	0.27592	0.859117	0.593977	1.5094	0.545168
aldh1a2	NM_001045731	734052	XB-GENE-1012909	Q28CC8	mRNA	Xenopus tropicalis aldehyde dehydrogenase 1 family member A2 (aldh1a2)	aldh1a2	154.361	221.598	75.1145	150.358	98.9593	417.07	61.7065	192.579	179.154	214.837	78.092	157.361	0.998905	0.999911	-0.000671236	0.999535	0.489084	0.973025	0.997633	0.0165382	1.01153	0.489084
aldh1a3	XM_002939264	100485844	XB-GENE-992885	F7BV06	mRNA	PREDICTED: Xenopus tropicalis aldehyde dehydrogenase 1 family member A3 (aldh1a3)	aldh1a3	0.412457	0.306904	0.646087	0.455149	0.319733	0.359862	0.463577	0.381057	0.0746722	0.302697	0.415415	0.264261	0.742126	0.999678	-0.147769	0.902645	0.449092	0.110994	0.690021	-0.715737	0.608894	0.449092
aldh1b1	XM_004910893	100498540	XB-GENE-1013740	F7DQF8	mRNA	PREDICTED: Xenopus tropicalis aldehyde dehydrogenase 1 family member B1 (aldh1b1)	aldh1b1	0.973745	0.490746	0.595261	0.686584	0.187813	0.0286803	0.606704	0.274399	0.512214	0.751719	0.401883	0.555272	0.0646251	0.638497	-1.37096	0.386633	0.741926	0.754738	0.975337	-0.231776	0.851586	0.741926
aldh1l1	NM_001011027	496436	XB-GENE-1016237	Q63ZT8	mRNA	Xenopus tropicalis aldehyde dehydrogenase 1 family member L1 (aldh1l1)	aldh1l1	71.7601	95.4534	41.3726	69.5287	37.2872	60.4529	32.0257	43.2553	77.289	91.4328	87.6186	85.4468	0.0955337	0.748219	-0.474988	0.719473	0.284952	0.395783	0.912738	0.241975	1.18261	0.284952
aldh1l2	XM_002938070	100127737	XB-GENE-5820495		mRNA	PREDICTED: Xenopus tropicalis aldehyde dehydrogenase 1 family member L2 (aldh1l2)	aldh1l2	0.413792	0.538528	0.954528	0.635616	0.489279	1.06386	1.37943	0.977523	0.589889	0.765874	0.946819	0.767527	0.296662	0.991036	0.389193	1.30966	0.372927	0.583961	0.955559	0.204218	1.15206	0.372927
aldh2	NM_001004907	448267	XB-GENE-490836	Q6DJ49	mRNA	Xenopus tropicalis aldehyde dehydrogenase 2 family member (aldh2)	aldh2	4.28719	7.97703	5.83697	6.03373	5.3327	11.2542	6.58879	7.72523	11.4974	11.9144	15.8859	13.0992	0.405209	0.999678	0.218051	1.16316	0.261968	0.00330804	0.0963816	0.769548	1.70474	0.261968
aldh3a2	XM_012956980	549291	XB-GENE-942662	Q5BKL3	mRNA	PREDICTED: Xenopus tropicalis aldehyde dehydrogenase 3 family member A2 (aldh3a2), transcript variant X5	aldh3a2	21.9184	46.2954	18.9712	29.0617	20.8959	70.4668	15.6424	35.6684	28.1736	40.2893	34.7973	34.4201	0.902966	0.999678	0.0565651	1.03999	0.463971	0.656506	0.965743	0.206348	1.15376	0.463971
aldh3b1	XM_012962024	548883	XB-GENE-5749635	Q28FB2	mRNA	PREDICTED: Xenopus tropicalis aldehyde dehydrogenase 3 family member B1 (aldh3b1), transcript variant X1	aldh3b1	0.779807	2.08211	0.43464	1.09885	0.990009	4.31635	0.618252	1.97487	6.4078	4.51356	4.54427	5.15521	0.463954	0.999678	0.437231	1.354	0.597024	0.00441221	0.117961	1.69977	3.2485	0.597024
aldh3b2	NM_001127150	100145787	XB-GENE-5776192	B1WBI3	mRNA	Xenopus tropicalis aldehyde dehydrogenase 3 family member B2 (aldh3b2)	aldh3b2	0.7614	0.0341234	0.450418	0.415314	0.631543	0.166664	0.730151	0.509453	0.290377	0.0531804	0.447024	0.263527	0.590799	0.999678	0.516351	1.43033	0.960334	0.825527	0.984611	-0.211698	0.86352	0.960334
aldh4a1	NM_001102714	100124732	XB-GENE-959460	A4QNJ0	mRNA	Xenopus tropicalis aldehyde dehydrogenase 4 family member A1 (aldh4a1)	aldh4a1	4.48745	4.89374	3.91718	4.43279	2.92963	3.65334	3.18513	3.25603	3.06375	3.70048	2.91066	3.22496	0.155562	0.864473	-0.329225	0.795964	0.231823	0.150344	0.754181	-0.333436	0.793644	0.231823
aldh5a1	XM_018094569	100216127	XB-GENE-1013005	B4F708	mRNA	PREDICTED: Xenopus tropicalis aldehyde dehydrogenase 5 family member A1 (aldh5a1), transcript variant X1	aldh5a1	15.7602	15.0667	7.57378	12.8002	17.7009	13.9006	8.85233	13.4846	14.3741	14.5082	6.78184	11.888	0.775838	0.999678	0.0562176	1.03974	0.19743	0.593568	0.960473	-0.105363	0.929571	0.19743
aldh6a1	XM_002938588	100491845	XB-GENE-1006692	F6SRL8	mRNA	PREDICTED: Xenopus tropicalis aldehyde dehydrogenase 6 family member A1 (aldh6a1)	aldh6a1	21.381	32.6912	10.9541	21.6754	18.2045	47.4643	9.08716	24.9186	26.8956	26.9681	17.0076	23.6238	0.998877	0.999911	0.000591152	1.00041	0.419975	0.744932	0.974323	0.13663	1.09933	0.419975
aldh7a1	NM_001016377	549131	XB-GENE-492001	Q28GS6	mRNA	Xenopus tropicalis aldehyde dehydrogenase 7 family member A1 (aldh7a1)	aldh7a1	1.13249	1.82862	2.0779	1.67967	1.52618	8.09987	2.4168	4.01428	11.0003	7.55643	11.416	9.99091	0.18805	0.906983	0.628301	1.54574	0.477299	0.000219628	0.0144806	1.76376	3.39583	0.477299
aldh8a1	XM_002935806	100487000	XB-GENE-479741		mRNA	PREDICTED: Xenopus tropicalis aldehyde dehydrogenase 8 family member A1 (aldh8a1)	aldh8a1	0.0266255	0.0481392	0.108421	0.061062	0.102834	0	0.0931884	0.0653408	0	0.0371828	0	0.0123943	NA	NA	NA	#VALUE!	NA	NA	NA	NA	#VALUE!	NA
aldh9a1	NM_001006904	448752	XB-GENE-951247	Q6DJQ3	mRNA	Xenopus tropicalis aldehyde dehydrogenase 9 family member A1 (aldh9a1)	aldh9a1	16.8094	15.3315	20.0788	17.4065	18.2844	20.2048	21.7736	20.0876	23.647	16.6755	25.6545	21.9923	0.520515	0.999678	0.126412	1.09158	0.196734	0.283671	0.866395	0.210921	1.15743	0.196734
aldoa	XM_012954970	448112	XB-GENE-959791	Q6GL64	mRNA	PREDICTED: Xenopus tropicalis aldolase, fructose-bisphosphate A (aldoa), transcript variant X1	aldoa	167.283	138.836	270.152	192.09	260.486	158.474	344.336	254.432	144.035	116.863	216.324	159.074	0.169914	0.882634	0.250777	1.18985	0.182718	0.325202	0.881981	-0.179763	0.882848	0.182718
aldob	XM_012970261	394736	XB-GENE-5925393	Q6P7Y9	mRNA	PREDICTED: Xenopus tropicalis aldolase, fructose-bisphosphate B (aldob), transcript variant X2	aldob	117.951	111.473	115.808	115.077	90.2039	118.75	97.693	102.216	125.565	105.927	109.652	113.714	0.423226	0.999678	-0.127006	0.91573	0.158591	0.797031	0.981899	-0.0407883	0.972124	0.158591
aldoc	NM_001001257	407969	XB-GENE-1005023	Q6NVQ9	mRNA	Xenopus tropicalis aldolase, fructose-bisphosphate C (aldoc)	aldoc	463.74	249.382	279.312	330.811	606.777	238.677	300.594	382.016	287.735	269.404	120.767	225.968	0.730048	0.999678	0.086969	1.06214	0.252039	0.0893457	0.636771	-0.428178	0.7432	0.252039
alg1	NM_001030435	594994	XB-GENE-1006362	Q5BKI7	mRNA	Xenopus tropicalis ALG1, chitobiosyldiphosphodolichol beta-mannosyltransferase (alg1)	alg1	3.31951	2.47519	5.80434	3.86634	2.48958	4.48148	6.26145	4.41084	3.52399	3.46993	4.7282	3.90737	0.676358	0.999678	0.127383	1.09231	0.305153	0.922919	0.994916	0.0295257	1.02068	0.305153
alg10	XM_018092077	548946	XB-GENE-976267	Q08D71	mRNA	PREDICTED: Xenopus tropicalis ALG10, alpha-1,2-glucosyltransferase (alg10), transcript variant X1	alg10	5.45156	3.34313	6.33133	5.04201	4.4878	3.43292	7.36417	5.09496	5.4372	4.14836	7.68963	5.7584	0.990055	0.999678	0.00372905	1.00259	0.29917	0.739043	0.973992	0.0996597	1.07152	0.29917
alg11	NM_203952	394898	XB-GENE-5934131	Q6P312	mRNA	Xenopus tropicalis ALG11, alpha-1,2-mannosyltransferase (alg11)	alg11	10.7356	15.1164	10.6104	12.1541	11.4108	15.0822	9.29764	11.9302	14.8188	17.2912	13.1983	15.1028	0.877618	0.999678	-0.0327754	0.977538	0.212841	0.365256	0.900162	0.192705	1.1429	0.212841
alg12	NM_001016120	548874	XB-GENE-5777820		mRNA	Xenopus tropicalis ALG12, alpha-1,6-mannosyltransferase (alg12)	alg12	2.16435	4.78715	4.1379	3.69647	2.21629	2.53488	3.43445	2.72854	4.38683	4.07704	3.78919	4.08435	0.421603	0.999678	-0.263718	0.832939	0.328153	0.702745	0.973383	0.125229	1.09068	0.328153
alg13	XM_002938789	100145625	XB-GENE-5852383		mRNA	PREDICTED: Xenopus tropicalis ALG13, UDP-N-acetylglucosaminyltransferase subunit (alg13), transcript variant X1	alg13	2.28265	1.91374	1.06931	1.75523	1.05801	2.34175	1.34703	1.58226	3.13322	2.41215	2.3499	2.63176	0.683383	0.999678	-0.115318	0.923179	0.282746	0.140721	0.736169	0.416516	1.3347	0.282746
alg13l	NM_001017108	549862		B1H105	mRNA	Xenopus tropicalis ALG13, UDP-N-acetylglucosaminyltransferase subunit-like (alg13l)	alg13l	22.3942	20.2526	37.4238	26.6902	16.3041	24.9189	33.7478	24.9902	21.4275	25.2509	48.6983	31.7923	0.794309	0.999678	-0.0714972	0.95165	0.274231	0.663752	0.965743	0.119219	1.08615	0.274231
alg14	XM_002933798	100379745	XB-GENE-983948		mRNA	PREDICTED: Xenopus tropicalis ALG14, UDP-N-acetylglucosaminyltransferase subunit (alg14), transcript variant X1	alg14	9.02	6.11653	11.8905	9.00903	8.8154	6.18376	12.3136	9.10425	6.30135	6.80263	11.2968	8.13359	0.940909	0.999678	0.0239869	1.01677	0.323587	0.756076	0.975413	-0.100519	0.932698	0.323587
alg2	NM_001030489	595052	XB-GENE-494529	Q56A17	mRNA	Xenopus tropicalis ALG2, alpha-1,3/1,6-mannosyltransferase (alg2)	alg2	43.3086	43.7038	32.0076	39.6733	34.427	33.7799	26.8384	31.6818	33.6588	48.2626	39.0668	40.3294	0.22541	0.939271	-0.221137	0.857889	0.182416	0.903421	0.993621	-0.0221345	0.984775	0.182416
alg3	NM_001113083	100127746	XB-GENE-986278	A8WH14	mRNA	Xenopus tropicalis ALG3, alpha-1,3- mannosyltransferase (alg3)	alg3	4.58412	5.48909	4.91631	4.99651	4.88995	6.53134	4.27053	5.2306	4.98952	4.99663	6.06553	5.35056	0.930671	0.999678	0.0266112	1.01862	0.305871	0.879998	0.990349	0.0461781	1.03253	0.305871
alg5	NM_001006779	448472	XB-GENE-946754	Q6DIF5	mRNA	Xenopus tropicalis ALG5, dolichyl-phosphate beta-glucosyltransferase (alg5)	alg5	59.548	62.2733	81.4341	67.7518	59.8024	45.7356	73.8607	59.7996	48.6468	58.4826	63.1467	56.7587	0.386625	0.999678	-0.147097	0.903066	0.169906	0.24	0.834599	-0.199637	0.87077	0.169906
alg6	NM_001011458	496948	XB-GENE-998187	Q5I096	mRNA	Xenopus tropicalis ALG6, alpha-1,3-glucosyltransferase (alg6)	alg6	15.0869	13.5947	16.5578	15.0798	16.7409	16.5778	16.712	16.6769	19.2161	16.9299	24.62	20.2553	0.61186	0.999678	0.111857	1.08062	0.220442	0.261196	0.848241	0.247682	1.1873	0.220442
alg8	NM_001083351	548388	XB-GENE-967047	A4IHH8	mRNA	Xenopus tropicalis ALG8, alpha-1,3-glucosyltransferase (alg8)	alg8	11.2366	18.2367	19.0318	16.1684	14.7734	25.6357	19.2898	19.8997	18.0211	15.3715	24.8347	19.4091	0.365686	0.999678	0.197594	1.14678	0.218436	0.407484	0.915731	0.180937	1.13362	0.218436
alg9	XM_002932936	100497477	XB-GENE-6036140		mRNA	PREDICTED: Xenopus tropicalis ALG9, alpha-1,2-mannosyltransferase (alg9), transcript variant X2	alg9	12.5994	14.9121	9.07399	12.1951	17.8041	12.5868	7.61756	12.6695	16.74	14.5451	10.9374	14.0742	0.997629	0.999911	-0.000545074	0.999622	0.183427	0.521282	0.942848	0.117645	1.08496	0.183427
alk	XM_018093962	100495071	XB-GENE-490262		mRNA	PREDICTED: Xenopus tropicalis anaplastic lymphoma receptor tyrosine kinase (alk)	alk	0.0583624	0.0523017	0.0371418	0.0492686	0.0933211	0.0764855	0	0.0566022	0.0912079	0.0405604	0.033036	0.0549348	NA	NA	NA	#VALUE!	NA	NA	NA	NA	#VALUE!	NA
alkbh1	NM_001078926	779848	XB-GENE-6453434	Q0V9F6	mRNA	Xenopus tropicalis alkB homolog 1, histone H2A dioxygenase (alkbh1)	alkbh1	13.3263	12.582	24.0822	16.6635	17.011	12.7792	20.8005	16.8636	11.8218	11.4864	18.6503	13.9862	0.880894	0.999678	0.0313812	1.02199	0.209437	0.391438	0.910783	-0.17949	0.883015	0.209437
alkbh2	XM_002932061	100492480	XB-GENE-981081		mRNA	PREDICTED: Xenopus tropicalis alkB homolog 2, alpha-ketoglutarate-dependent dioxygenase (alkbh2), transcript variant X1	alkbh2	3.19575	2.14298	0.628173	1.98897	2.04721	2.79218	0.506601	1.782	2.8563	1.92398	0.752025	1.8441	0.737207	0.999678	-0.132697	0.912125	0.395457	0.909746	0.993687	-0.0448286	0.969405	0.395457
alkbh3	XM_002937298	100495476	XB-GENE-5967038		mRNA	PREDICTED: Xenopus tropicalis alkB homolog 3, alpha-ketoglutarate-dependent dioxygenase (alkbh3), transcript variant X1	alkbh3	4.75668	3.1084	15.2618	7.70897	7.29166	5.02249	21.7054	11.3399	6.60056	4.00969	10.7528	7.12101	0.263452	0.978425	0.388098	1.30867	0.347052	0.847142	0.9864	0.0669001	1.04746	0.347052
alkbh4	XM_002942264	100488023	XB-GENE-1009926		mRNA	PREDICTED: Xenopus tropicalis alkB homolog 4, lysine demethylase (alkbh4), transcript variant X1	alkbh4	7.77892	7.99785	8.14898	7.97525	8.47823	10.2748	9.10694	9.28666	10.0418	8.48291	10.2051	9.57661	0.482346	0.999678	0.148597	1.10849	0.211515	0.55751	0.950939	0.124063	1.0898	0.211515
alkbh5	NM_001008037	493400	XB-GENE-987580	Q66JG8	mRNA	Xenopus tropicalis alkB homolog 5, RNA demethylase (alkbh5)	alkbh5	81.0499	131.984	108.681	107.239	88.2066	113.929	84.6166	95.5841	69.4171	95.3609	83.3028	82.6936	0.565043	0.999678	-0.133364	0.911703	0.231788	0.257303	0.844949	-0.262568	0.833603	0.231788
alkbh6	XM_012968595	779668	XB-GENE-5891943	Q0VFK1	mRNA	PREDICTED: Xenopus tropicalis alkB homolog 6 (alkbh6), transcript variant X1	alkbh6	2.08254	2.54993	6.86894	3.8338	3.18958	3.50405	9.23532	5.30965	3.89217	2.4125	10.7318	5.67881	0.345092	0.999678	0.325567	1.25316	0.344825	0.353558	0.894196	0.319898	1.24824	0.344825
alkbh7	XM_002940621	100491971	XB-GENE-958693		mRNA	PREDICTED: Xenopus tropicalis alkB homolog 7 (alkbh7), transcript variant X1	alkbh7	5.50773	6.26663	7.25674	6.3437	3.38999	5.76399	7.32073	5.49157	3.72095	6.10617	6.76414	5.53042	0.477	0.999678	-0.202777	0.868877	0.285145	0.523911	0.942848	-0.181731	0.881645	0.285145
alkbh8	XM_012957060	550051	XB-GENE-985927	Q07G10	mRNA	PREDICTED: Xenopus tropicalis alkB homolog 8, tRNA methyltransferase (alkbh8), transcript variant X3	alkbh8	10.0855	10.3074	6.40374	8.93222	14.5315	13.011	6.04014	11.1942	11.9154	10.275	7.15927	9.78323	0.460126	0.999678	0.161385	1.11836	0.218489	0.716302	0.973383	0.0794001	1.05658	0.218489
allc	NM_001168554	394447	XB-GENE-1002643	Q640T1	mRNA	Xenopus tropicalis allantoicase (allc)	allc	0	0	0	0	0	0	0	0	0.0915511	0.0307162	0	0.0407558	NA	NA	NA	#VALUE!	NA	NA	NA	NA	#VALUE!	NA
alms1	XM_002936270	100380035	XB-GENE-988075		mRNA	PREDICTED: Xenopus tropicalis Alstrom syndrome 1 (alms1), transcript variant X2	alms1	14.9515	12.097	14.2308	13.7598	7.32341	10.1971	13.8192	10.4466	10.0251	11.3688	13.526	11.64	0.0465971	0.562777	-0.320976	0.800528	0.161299	0.253848	0.844239	-0.184051	0.880228	0.161299
alox12b	XM_018090123	548458	XB-GENE-5909078	Q5FW07	mRNA	PREDICTED: Xenopus tropicalis arachidonate 12-lipoxygenase, 12R type (alox12b), transcript variant X1	alox12b	6.05842	7.75994	8.00936	7.27591	6.99462	11.6811	6.2154	8.29703	10.2453	7.11948	11.9049	9.75656	0.764178	0.999678	0.0780592	1.0556	0.260198	0.307709	0.876053	0.265413	1.20198	0.260198
alox5	XM_004915925	100036609	XB-GENE-493988		mRNA	PREDICTED: Xenopus tropicalis arachidonate 5-lipoxygenase (alox5)	alox5	3.69577	0.237693	0.715212	1.54956	0.101101	0.0197232	0.180167	0.100331	0	0.0157836	0.0174388	0.0110742	0.0114404	0.327829	-2.35376	0.195636	0.930725	2.02943e-05	0.00252519	-3.9664	0.0639726	0.930725
alox5ap	NM_001032320	613083	XB-GENE-492422	Q4VA83	mRNA	Xenopus tropicalis arachidonate 5-lipoxygenase activating protein (alox5ap)	alox5ap	19.0415	20.0143	32.0621	23.706	19.2961	22.3141	40.348	27.3194	20.8223	21.4921	32.7507	25.0217	0.53718	0.999678	0.111837	1.0806	0.181236	0.835691	0.985584	0.0375897	1.0264	0.181236
alpi.1	XM_002937341	548375	XB-GENE-854726		mRNA	PREDICTED: Xenopus tropicalis alkaline phosphatase, intestinal, gene 1 (alpi.1)	alpi.1	0.188455	0.0748591	0.057677	0.106997	0.160815	0.0737569	0.151458	0.128676	0.0582834	0.0875047	0	0.048596	NA	NA	NA	#VALUE!	NA	NA	NA	NA	#VALUE!	NA
alpi.2	NM_001123474	100144722	XB-GENE-854953	B1WBG1	mRNA	Xenopus tropicalis alkaline phosphatase, intestinal, gene 2 (alpi.2)	alpi.2	0.402325	0.237744	0.0914835	0.243851	0.114019	0.194557	0.160056	0.156211	0.216811	0.154807	0.37682	0.24948	0.641656	0.999678	-0.299875	0.812323	0.644359	0.891687	0.992952	0.0877425	1.06271	0.644359
alpk1	NM_001097274	100036729	XB-GENE-1001597	A1L1E6	mRNA	Xenopus tropicalis alpha kinase 1 (alpk1)	alpk1	4.01815	3.38972	4.73479	4.04755	3.92389	2.52306	4.49422	3.64706	3.81183	3.47119	2.67557	3.31953	0.605834	0.999678	-0.129801	0.913958	0.251538	0.359882	0.898128	-0.230306	0.852454	0.251538
alpk2	XM_012967485	100493334	XB-GENE-492674		mRNA	PREDICTED: Xenopus tropicalis alpha kinase 2 (alpk2)	alpk2	0.250533	0.0444944	0.120597	0.138542	0.246923	0.014582	0.20751	0.156338	0.339608	0.0580968	0.0164153	0.13804	0.879675	0.999678	-0.149317	0.901677	0.986366	0.677146	0.968044	-0.410685	0.752266	0.986366
alpk3	XM_004915975	100496942	XB-GENE-985340		mRNA	PREDICTED: Xenopus tropicalis alpha kinase 3 (alpk3), transcript variant X1	alpk3	4.19224	0.857737	3.03111	2.6937	9.08807	0.647873	5.705	5.14698	2.78331	0.990454	0.589756	1.45451	0.688209	0.999678	0.364217	1.28718	0.907622	0.468498	0.930636	-0.657958	0.633775	0.907622
alpl	XM_018090517	100485467	XB-GENE-1010301		mRNA	PREDICTED: Xenopus tropicalis alkaline phosphatase, liver/bone/kidney (alpl), transcript variant X2	alpl	82.1316	99.068	50.0958	77.0985	235.295	101.785	59.4409	132.174	114.728	98.8821	66.5605	93.3901	0.123917	0.812897	0.385375	1.3062	0.250481	0.409706	0.916525	0.206499	1.15388	0.250481
als2	XM_004917755	779575	XB-GENE-922619		mRNA	PREDICTED: Xenopus tropicalis ALS2, alsin Rho guanine nucleotide exchange factor (als2)	als2	2.49766	2.78641	3.98025	3.08811	1.60161	2.03109	4.95384	2.86218	2.81889	2.2689	3.11936	2.73572	0.407187	0.999678	-0.189793	0.876732	0.228982	0.561867	0.950939	-0.132826	0.912043	0.228982
als2cl	XM_002939366	100492185	XB-GENE-993049		mRNA	PREDICTED: Xenopus tropicalis ALS2 C-terminal like (als2cl), transcript variant X1	als2cl	4.37182	2.59119	1.90656	2.95652	2.65645	1.13645	3.2878	2.36023	4.3985	2.93769	1.56265	2.96628	0.428426	0.999678	-0.283458	0.82162	0.357952	0.915627	0.994775	-0.0379228	0.974056	0.357952
als2cr12	XM_004917778	100494057	XB-GENE-1004206		mRNA	PREDICTED: Xenopus tropicalis amyotrophic lateral sclerosis 2 chromosome region candidate 12 (als2cr12), transcript variant X4	als2cr12	54.413	12.0993	49.7034	38.7386	37.4181	21.1512	72.0343	43.5345	14.8781	11.289	92.3563	39.5078	0.804875	0.999678	0.158604	1.11621	0.64201	0.675756	0.966952	-0.268528	0.830166	0.64201
alx1	XM_002931623	100489661	XB-GENE-853095	F6YEY6	mRNA	PREDICTED: Xenopus tropicalis ALX homeobox 1 (alx1)	alx1	9.68027	9.29455	7.95441	8.97641	1.87826	3.36402	6.33631	3.85953	1.6673	5.74404	2.84962	3.42032	0.0167169	0.382638	-0.974561	0.508895	0.407276	0.00720632	0.16359	-1.09441	0.468326	0.407276
alx4	XM_004913349	100493396	XB-GENE-853003		mRNA	PREDICTED: Xenopus tropicalis ALX homeobox 4 (alx4)	alx4	0.544001	0.136486	0.355055	0.345181	0.183421	0.183294	0.766997	0.377904	0.936683	0.198743	0.275915	0.470447	0.957873	0.999678	-0.0335202	0.977033	0.634582	0.742303	0.974323	0.208654	1.15561	0.634582
alyref	NM_001017027	549781	XB-GENE-973553	Q28FB9	mRNA	Xenopus tropicalis Aly/REF export factor (alyref)	alyref	1783.7	2418.21	2567.62	2256.51	2167.52	3188.66	2228.11	2528.1	1781.34	2071.66	3362.09	2405.03	0.689387	0.999678	0.0857006	1.0612	0.214419	0.980197	0.998261	0.00532223	1.0037	0.214419
amacr	NM_001007885	493271	XB-GENE-1009589	Q68EP6	mRNA	Xenopus tropicalis alpha-methylacyl-CoA racemase (amacr)	amacr	0.970184	1.25491	4.37424	2.19978	1.70189	2.58929	3.67917	2.65678	6.35368	3.72254	6.32578	5.46733	0.307279	0.992184	0.350896	1.27535	0.343697	0.00181474	0.0633844	1.07199	2.10232	0.343697
ambn	XM_002938621	100487059	XB-GENE-853786		mRNA	PREDICTED: Xenopus tropicalis ameloblastin (ambn)	ambn	0	0	0	0	0	0	0	0	0	0	0	0	NA	NA	NA	#VALUE!	NA	NA	NA	NA	#VALUE!	NA
ambp	NM_204014	394971	XB-GENE-5747472	Q6P2V8	mRNA	Xenopus tropicalis alpha-1-microglobulin/bikunin precursor (ambp)	ambp	12.1796	6.95538	22.9969	14.044	12.5752	3.34951	37.918	17.9476	15.8259	8.80033	17.7615	14.1292	0.860912	0.999678	-0.0979759	0.934343	0.559181	0.889916	0.992201	0.0773963	1.05511	0.559181
ambra1	XM_018093274	100497158	XB-GENE-984578		mRNA	PREDICTED: Xenopus tropicalis autophagy/beclin-1 regulator 1 (ambra1), transcript variant X1	ambra1	14.1596	14.5363	11.0158	13.2372	14.2367	11.8622	11.278	12.459	11.0096	12.0793	10.8823	11.3238	0.641484	0.999678	-0.0761966	0.948555	0.163644	0.343394	0.889471	-0.155049	0.898102	0.163644
amd1	XM_018093908	549897	XB-GENE-484611	B1H2L2	mRNA	PREDICTED: Xenopus tropicalis adenosylmethionine decarboxylase 1 (amd1), transcript variant X2	amd1	115.322	83.783	60.2848	86.4632	138.51	56.7294	71.3435	88.8611	90.7641	96.0409	40.7301	75.845	0.960675	0.999678	-0.0118651	0.991809	0.240639	0.404558	0.914497	-0.200574	0.870204	0.240639
amdhd1	XM_012958873	493273	XB-GENE-5845038	Q68EP2	mRNA	PREDICTED: Xenopus tropicalis amidohydrolase domain containing 1 (amdhd1), transcript variant X1	amdhd1	13.4923	21.7409	10.9301	15.3877	13.7473	33.3947	6.64659	17.9295	18.1771	18.0529	20.9017	19.0439	0.953528	0.999678	-0.0250058	0.982817	0.429081	0.603563	0.961122	0.222815	1.16701	0.429081
amdhd2	NM_001126811	100145339	XB-GENE-976354	B1H1C0	mRNA	Xenopus tropicalis amidohydrolase domain containing 2 (amdhd2)	amdhd2	3.57173	3.72814	1.93872	3.07953	4.76782	3.4932	1.12926	3.13009	2.44148	2.63599	2.17687	2.41811	0.711561	0.999678	-0.111523	0.92561	0.30161	0.458104	0.927132	-0.223787	0.856315	0.30161
amelx	NM_001113681	100135004	XB-GENE-852666	A9ULF1	mRNA	Xenopus tropicalis amelogenin X-linked (amelx)	amelx	0	0.121088	0	0.0403626	0	0	0.111912	0.0373039	0	0	0	0	NA	NA	NA	#VALUE!	NA	NA	NA	NA	#VALUE!	NA
amer1	XM_018096749	100495403			mRNA	PREDICTED: Xenopus tropicalis APC membrane recruitment protein 1 (amer1), transcript variant X2	amer1	21.0918	23.257	10.434	18.2609	41.1397	24.6954	10.1012	25.3121	19.8117	22.143	10.8186	17.5911	0.248834	0.967093	0.227195	1.17056	0.197015	0.780682	0.978993	-0.054855	0.962691	0.197015
amer2	NM_001276500	100038269	XB-GENE-994663	A4IGN8	mRNA	Xenopus tropicalis APC membrane recruitment protein 2 (amer2)	amer2	1.62585	0.469718	1.43326	1.17627	0.23152	0.115153	1.71017	0.685613	0.348832	0.0682746	0.231412	0.216173	0.171597	0.884559	-1.04304	0.485303	0.762965	0.0251595	0.336049	-1.70824	0.306034	0.762965
amer3	XM_018094458	100491939			mRNA	PREDICTED: Xenopus tropicalis APC membrane recruitment protein 3 (amer3)	amer3	0.0341218	0.0120217	0	0.0153812	0	0	0	0	0.0278546	0	0	0.00928486	NA	NA	NA	#VALUE!	NA	NA	NA	NA	#VALUE!	NA
amfr	XM_018093062	549837	XB-GENE-923086	Q28GC0	mRNA	PREDICTED: Xenopus tropicalis autocrine motility factor receptor, E3 ubiquitin protein ligase (amfr), transcript variant X1	amfr	59.8274	60.9273	39.3052	53.3533	63.3846	62.2869	36.9602	54.2106	50.0224	60.7153	41.0933	50.6103	0.961746	0.999678	0.00752926	1.00523	0.156981	0.633161	0.963862	-0.0749242	0.949392	0.156981
amh	XM_004911423	101734331	XB-GENE-6458638		mRNA	PREDICTED: Xenopus tropicalis anti-Mullerian hormone (amh)	amh	0.0749826	0.269986	0.126415	0.157128	0.0727165	0.166457	0.354509	0.197894	0.208976	0.078731	0.424118	0.237275	0.814101	0.999678	0.151788	1.11095	0.645526	0.652282	0.965743	0.29087	1.22338	0.645526
amhr2	XM_018091717	100498418	XB-GENE-486737		mRNA	PREDICTED: Xenopus tropicalis anti-Mullerian hormone receptor, type II (amhr2)	amhr2	0.229056	0.183697	0.146364	0.186372	0.178288	0.462946	0.427684	0.356306	0.411898	0.338227	0.36515	0.371758	0.2429	0.962706	0.555176	1.46935	0.475415	0.165786	0.768007	0.658865	1.57884	0.475415
amigo1	NM_001079060	779983	XB-GENE-922133	Q0P4N1	mRNA	Xenopus tropicalis adhesion molecule with Ig-like domain 1 (amigo1)	amigo1	0.233827	0	0.078344	0.104057	0.256014	0	0.0768883	0.110967	0.0194506	0	0.0223572	0.0139359	NA	NA	NA	#VALUE!	NA	NA	NA	NA	#VALUE!	NA
amigo2	XM_004912966	100489302	XB-GENE-6467798	F7CG25	mRNA	PREDICTED: Xenopus tropicalis adhesion molecule with Ig-like domain 2 (amigo2)	amigo2	0.300439	0.13958	0.347063	0.262361	0.325161	0.167324	0.754938	0.415808	1.05713	0.400956	0.244774	0.567618	0.580926	0.999678	0.346915	1.27184	0.628432	0.341822	0.888513	0.59737	1.51296	0.628432
ammecr1	NM_001123494	100144747	XB-GENE-992102	B1WAT7	mRNA	Xenopus tropicalis Alport syndrome, mental retardation, midface hypoplasia and elliptocytosis chromosomal region gene 1 (ammecr1)	ammecr1	75.6652	78.7111	19.7489	58.0417	61.6765	67.4548	19.5893	49.5735	76.4238	69.8053	29.4945	58.5745	0.580207	0.999678	-0.136626	0.909644	0.247027	0.760713	0.976307	0.0752308	1.05353	0.247027
amn	XM_002937997	100485586	XB-GENE-481898		mRNA	PREDICTED: Xenopus tropicalis amnion associated transmembrane protein (amn)	amn	0.128116	0	0	0.0427054	0.0985914	0	0	0.0328638	0.106855	0.0712474	0	0.0593676	NA	NA	NA	#VALUE!	NA	NA	NA	NA	#VALUE!	NA
amn1	XM_002941609	100485350	XB-GENE-6033309		mRNA	PREDICTED: Xenopus tropicalis antagonist of mitotic exit network 1 homolog (amn1)	amn1	3.4221	6.3647	8.84176	6.20952	4.50384	4.30798	8.08933	5.63372	3.55099	3.58672	9.9259	5.68787	0.885232	0.999678	-0.0673374	0.954398	0.466519	0.766467	0.976505	-0.138556	0.908428	0.466519
amot	XM_002938787	100144927	XB-GENE-992097		mRNA	PREDICTED: Xenopus tropicalis angiomotin (amot), transcript variant X1	amot	3.79452	2.36587	2.71766	2.95935	3.90196	2.66057	3.53614	3.36623	5.97639	4.87407	3.74614	4.86553	0.514879	0.999678	0.133372	1.09685	0.204791	0.0211544	0.307631	0.472088	1.38712	0.204791
amotl1	XM_012956482	100145436	XB-GENE-993664	B1H2L9	mRNA	PREDICTED: Xenopus tropicalis angiomotin like 1 (amotl1), transcript variant X2	amotl1	14.666	10.2647	14.7927	13.2411	75.5208	25.5581	23.2446	41.4412	22.1401	17.1131	16.3366	18.53	0.00150561	0.129743	0.975743	1.96665	0.307456	0.276869	0.859663	0.334321	1.26078	0.307456
amotl2	XM_002935086	100379727	XB-GENE-972335		mRNA	PREDICTED: Xenopus tropicalis angiomotin like 2 (amotl2)	amotl2	102.027	102.519	94.1349	99.5601	142.786	152.592	104.273	133.217	96.7039	117.341	74.2159	96.0869	0.0853098	0.711947	0.269907	1.20573	0.156861	0.65365	0.965743	-0.0703831	0.952385	0.156861
ampd1	XM_002935775	100488507	XB-GENE-6085943		mRNA	PREDICTED: Xenopus tropicalis adenosine monophosphate deaminase 1 (ampd1)	ampd1	0.164551	0.146157	0.675069	0.328592	0.0847087	0.174205	1.00284	0.420586	0.2054	0.18398	0.252856	0.214078	0.96643	0.999678	-0.0235551	0.983805	0.559691	0.713095	0.973383	-0.205799	0.867058	0.559691
ampd2	XM_004910662	100490248	XB-GENE-982645		mRNA	PREDICTED: Xenopus tropicalis adenosine monophosphate deaminase 2 (ampd2), transcript variant X3	ampd2	2.4895	1.18559	1.61147	1.76219	2.59327	0.89692	1.20206	1.56408	1.07706	1.69746	0.52221	1.09891	0.623752	0.999678	-0.183196	0.88075	0.373457	0.127505	0.717713	-0.569155	0.674012	0.373457
ampd3	NM_001030516	595079	XB-GENE-984137	Q561K1	mRNA	Xenopus tropicalis adenosine monophosphate deaminase 3 (ampd3)	ampd3	1.15759	2.70838	1.39821	1.75473	1.36393	3.34384	1.64913	2.11897	1.72761	2.31814	2.11082	2.05219	0.683679	0.999678	0.156353	1.11447	0.383737	0.587272	0.957231	0.20829	1.15532	0.383737
amph	XM_018094518	100125136	XB-GENE-993128	A4QNC4	mRNA	PREDICTED: Xenopus tropicalis amphiphysin (amph), transcript variant X3	amph	4.04979	1.77614	4.99737	3.60777	2.6493	0.95102	4.91437	2.83823	2.45398	1.71044	2.19513	2.11985	0.438239	0.999678	-0.37974	0.768576	0.489879	0.325024	0.881981	-0.482132	0.715919	0.489879
amt	XM_002936473	100491726	XB-GENE-921598		mRNA	PREDICTED: Xenopus tropicalis aminomethyltransferase (amt)	amt	10.9934	10.6768	11.2062	10.9588	15.0715	11.9106	8.46695	11.8163	12.1724	9.63166	10.0879	10.6306	0.823833	0.999678	0.0471682	1.03323	0.21188	0.775083	0.977434	-0.0605409	0.958905	0.21188
amy2a	XM_002938856	100125163	XB-GENE-968629		mRNA	PREDICTED: Xenopus tropicalis amylase, alpha 2A (pancreatic) (amy2a)	amy2a	0.0552677	0.130968	0.18363	0.123289	0.0473494	0.35589	0.11656	0.173266	0.0759888	0.154515	0.0324262	0.0876432	NA	NA	NA	#VALUE!	NA	NA	NA	NA	#VALUE!	NA
amy2b	NM_001007947	493323	XB-GENE-5725537	Q66KD1	mRNA	Xenopus tropicalis amylase, alpha 2B (pancreatic) (amy2b)	amy2b	20.4712	27.2966	15.7663	21.178	20.5596	36.1609	10.0494	22.2567	26.3992	27.664	23.3946	25.8193	0.820876	0.999678	-0.0746132	0.949597	0.329537	0.539303	0.946525	0.202292	1.15052	0.329537
amz2	XM_018090732	100494774			partial mRNA	PREDICTED: Xenopus tropicalis archaelysin family metallopeptidase 2 (amz2)	amz2	0.27572	0.205564	1.33516	0.605482	0.282922	0.501799	3.53475	1.43983	0.154383	0.077051	1.04184	0.424423	0.423541	0.999678	0.557965	1.47219	0.6972	0.483685	0.934529	-0.48831	0.71286	0.6972
anapc1	NM_001079398	780327	XB-GENE-5894738	Q08D52	mRNA	Xenopus tropicalis anaphase promoting complex subunit 1 (anapc1)	anapc1	11.6837	10.8829	15.3663	12.6443	9.45866	13.2297	13.9714	12.2199	11.7916	9.65551	13.3913	11.6128	0.770674	0.999678	-0.048781	0.966753	0.167349	0.54434	0.948004	-0.101457	0.932091	0.167349
anapc10	XM_012962250	549146	XB-GENE-947005	Q28GX7	mRNA	PREDICTED: Xenopus tropicalis anaphase promoting complex subunit 10 (anapc10), transcript variant X2	anapc10	23.9589	21.4339	37.1828	27.5252	22.4507	20.4804	34.3594	25.7635	24.3269	27.9866	51.0327	34.4487	0.794184	0.999678	-0.0597665	0.959419	0.229095	0.459618	0.927746	0.16941	1.1246	0.229095
anapc11	NM_001011188	496610	XB-GENE-989904	Q5RJJ5	mRNA	Xenopus tropicalis anaphase promoting complex subunit 11 (anapc11)	anapc11	76.2137	64.4182	431.59	190.741	77.4871	130.02	396.679	201.395	83.0198	65.37	272.893	140.427	0.500823	0.999678	0.208231	1.15527	0.309317	0.759971	0.976229	-0.0945024	0.936595	0.309317
anapc13.1	NM_001017240	549994	XB-GENE-958927	Q28IW8	mRNA	Xenopus tropicalis anaphase promoting complex subunit 13, gene 1 (anapc13.1)	anapc13.1	74.1351	83.1128	146.412	101.22	62.2981	101.085	126.426	96.6028	64.2201	69.1215	183.146	105.496	0.789577	0.999678	-0.0582784	0.96041	0.218386	0.773713	0.977045	-0.0627906	0.95741	0.218386
anapc13.2	XM_002937254	100494390	XB-GENE-5884825		mRNA	PREDICTED: Xenopus tropicalis anaphase promoting complex subunit 13, gene 2 (anapc13.2)	anapc13.2	0	0.550424	0	0.183475	0.342118	0	0	0.114039	0	0	0	0	NA	NA	NA	#VALUE!	NA	NA	NA	NA	#VALUE!	NA
anapc15	XM_018094524	100135123	XB-GENE-5892495	A9JSB3	mRNA	PREDICTED: Xenopus tropicalis anaphase promoting complex subunit 15 (anapc15), transcript variant X2	anapc15	31.3011	21.1792	36.6451	29.7085	29.8068	21.7058	32.2795	27.9307	23.3545	19.3765	34.4662	25.7324	0.73015	0.999678	-0.0731829	0.950539	0.21217	0.439304	0.921953	-0.164085	0.892494	0.21217
anapc16	XM_012966364	448194	XB-GENE-953456	Q6DJQ9	mRNA	PREDICTED: Xenopus tropicalis anaphase promoting complex subunit 16 (anapc16), transcript variant X3	anapc16	13.8255	16.5784	26.2632	18.889	21.6447	22.3	31.1167	25.0204	21.354	15.8983	26.0773	21.1099	0.124616	0.814804	0.300481	1.23156	0.195666	0.609025	0.961558	0.100076	1.07183	0.195666
anapc2	XM_004917557	101731339	XB-GENE-491168		mRNA	PREDICTED: Xenopus tropicalis anaphase promoting complex subunit 2 (anapc2)	anapc2	13.0289	10.9883	10.5273	11.5148	13.2486	13.3116	7.97198	11.5107	13.397	10.6974	11.0169	11.7038	0.823859	0.999678	-0.0488986	0.966674	0.219685	0.956028	0.996694	0.0121131	1.00843	0.219685
anapc4	NM_001142130	100216159	XB-GENE-968789	B4F754	mRNA	Xenopus tropicalis anaphase promoting complex subunit 4 (anapc4)	anapc4	63.163	55.806	83.0164	67.3284	95.8977	46.0831	75.414	72.465	58.5748	58.5433	83.4065	66.8415	0.894189	0.999678	0.0299636	1.02099	0.225281	0.885498	0.991577	-0.032441	0.977765	0.225281
anapc5	NM_001007950	493326	XB-GENE-978471	Q66KC8	mRNA	Xenopus tropicalis anaphase promoting complex subunit 5 (anapc5)	anapc5	8.20167	7.77798	5.47263	7.15076	8.17773	10.2499	6.3344	8.254	9.63933	8.82476	6.87129	8.44513	0.552056	0.999678	0.130224	1.09446	0.218981	0.505828	0.939473	0.145699	1.10627	0.218981
anapc7	NM_001016327	549081	XB-GENE-945412	Q28GD7	mRNA	Xenopus tropicalis anaphase promoting complex subunit 7 (anapc7)	anapc7	15.4932	13.3708	9.60364	12.8225	16.0362	19.1676	9.74831	14.984	15.7573	14.4974	9.23779	13.1642	0.520014	0.999678	0.127493	1.09239	0.198178	0.975244	0.997748	-0.00614996	0.995746	0.198178
angel1	NM_001016236	548990	XB-GENE-6454204	Q28CP7	mRNA	Xenopus tropicalis angel homolog 1 (angel1)	angel1	1.03481	2.53028	0.730013	1.4317	1.31065	7.35066	0.359636	3.00698	2.82769	2.9386	1.31376	2.36001	0.786709	0.999678	0.199723	1.14848	0.738111	0.456797	0.92709	0.549252	1.46333	0.738111
angel2	XM_002934703	100379750	XB-GENE-985562		mRNA	PREDICTED: Xenopus tropicalis angel homolog 2 (angel2)	angel2	15.0527	13.9163	19.1835	16.0508	16.4458	12.3925	18.33	15.7228	13.566	11.3884	17.5531	14.1692	0.848629	0.999678	-0.0387224	0.973517	0.202875	0.477532	0.930713	-0.144097	0.904945	0.202875
angpt1	XM_012965206	100492672	XB-GENE-488130		mRNA	PREDICTED: Xenopus tropicalis angiopoietin 1 (angpt1), transcript variant X2	angpt1	0.184695	0.146202	0.0236567	0.118184	0.0787705	0.435129	0.0590141	0.190971	0.364962	0.515733	0.377215	0.419303	0.627232	0.999678	0.313572	1.24278	0.645707	0.0314244	0.381916	1.38934	2.61959	0.645707
angpt2	XM_018094348	100495122	XB-GENE-487765		mRNA	PREDICTED: Xenopus tropicalis angiopoietin 2 (angpt2)	angpt2	5.68168	0.0594683	0.0640945	1.93508	0.453743	0	0.0987841	0.184176	5.27505	0	0	1.75835	NA	NA	NA	#VALUE!	NA	NA	NA	NA	#VALUE!	NA
angpt4	XM_012959169	733767	XB-GENE-5874829	Q28FL0	mRNA	PREDICTED: Xenopus tropicalis angiopoietin 4 (angpt4), transcript variant X1	angpt4	81.2757	606.324	1109.41	599.004	44.1225	532.295	767.453	447.957	230.179	542.479	523.474	432.044	0.582778	0.999678	-0.381314	0.767738	0.694142	0.965082	0.996851	0.0303875	1.02129	0.694142
angptl1	NM_001129936	100170184	XB-GENE-482123	B3DLD4	mRNA	Xenopus tropicalis angiopoietin like 1 (angptl1)	angptl1	0	0	0.0579967	0.0193322	0	0	0	0	0	0	0	0	NA	NA	NA	#VALUE!	NA	NA	NA	NA	#VALUE!	NA
angptl2	XM_012969751	100038298	XB-GENE-488164	A4IH09	mRNA	PREDICTED: Xenopus tropicalis angiopoietin like 2 (angptl2), transcript variant X1	angptl2	3.2431	0.790905	2.00378	2.01259	6.74633	0.483441	4.11856	3.78278	2.467	1.05405	0.369118	1.29672	0.721775	0.999678	0.301233	1.2322	0.84595	0.50856	0.939912	-0.559242	0.678659	0.84595
angptl3	NM_001011408	496885	XB-GENE-6258790	Q5M792	mRNA	Xenopus tropicalis angiopoietin like 3 (angptl3)	angptl3	0	0	0	0	0	0	0	0	0	0	0	0	NA	NA	NA	#VALUE!	NA	NA	NA	NA	#VALUE!	NA
angptl4	XM_002938552	100492339	XB-GENE-481750		mRNA	PREDICTED: Xenopus tropicalis angiopoietin like 4 (angptl4)	angptl4	0.182327	0.0974839	0.54134	0.273717	0.794427	1.89988	1.41516	1.36982	14.3456	6.41801	3.74848	8.17071	0.00324252	0.187624	1.73465	3.32799	0.589264	8.3138e-09	5.09574e-06	3.39532	10.5219	0.589264
angptl5	XM_002935569	100493165	XB-GENE-479274		mRNA	PREDICTED: Xenopus tropicalis angiopoietin like 5 (angptl5)	angptl5	0	0	0	0	0	0	0	0	0	0	0	0	NA	NA	NA	#VALUE!	NA	NA	NA	NA	#VALUE!	NA
angptl6	XM_002934339	100495309	XB-GENE-984990		mRNA	PREDICTED: Xenopus tropicalis angiopoietin like 6 (angptl6), transcript variant X3	angptl6	0.107237	0	0.138632	0.0819565	0.137431	0.150529	0.125372	0.137778	0.209715	0.0299063	0.213793	0.151138	NA	NA	NA	#VALUE!	NA	NA	NA	NA	#VALUE!	NA
angptl7	NM_001102778	100124808	XB-GENE-6046184	A4IH74	mRNA	Xenopus tropicalis angiopoietin like 7 (angptl7)	angptl7	1.13155	0.0483863	0.236427	0.472122	0.486268	0	2.23108	0.905781	0.037337	0	0	0.0124457	NA	NA	NA	#VALUE!	NA	NA	NA	NA	#VALUE!	NA
ank1	XM_018092511	613080	XB-GENE-5838516		mRNA	PREDICTED: Xenopus tropicalis ankyrin 1 (ank1), transcript variant X16	ank1	6.87977	0.465272	3.68636	3.67713	2.60518	0.505576	4.42856	2.51311	1.34849	0.455845	0.498026	0.767455	0.7835	0.999678	-0.256473	0.837132	0.93344	0.189968	0.789263	-1.22344	0.428261	0.93344
ank2	XM_018096222	100494806	XB-GENE-984843		mRNA	PREDICTED: Xenopus tropicalis ankyrin 2, neuronal (ank2), transcript variant X13	ank2	0.678777	0.198105	0.42782	0.434901	0.285996	0.262015	0.853785	0.467265	0.396731	0.414723	0.211507	0.340987	0.957658	0.999678	0.0261788	1.01831	0.493081	0.694105	0.972015	-0.193924	0.874225	0.493081
ank3	XM_018095803	100216211	XB-GENE-989433		mRNA	PREDICTED: Xenopus tropicalis ankyrin 3, node of Ranvier (ankyrin G) (ank3), transcript variant X10	ank3	31.8551	33.0879	25.446	30.1297	63.0667	30.8253	34.4224	42.7714	35.1372	39.9577	27.253	34.116	0.0903142	0.726244	0.293977	1.22602	0.173567	0.58458	0.955627	0.0948903	1.06798	0.173567
ankar	XM_002931524	100496722	XB-GENE-1010351		mRNA	PREDICTED: Xenopus tropicalis ankyrin and armadillo repeat containing (ankar)	ankar	0.808837	0.325835	0.771256	0.635309	0.106382	0.324842	0.989689	0.473638	0.524015	0.46861	0.521171	0.504599	0.267604	0.982547	-0.578528	0.669647	0.521856	0.719456	0.97361	-0.187443	0.878161	0.521856
ankdd1a	XM_004912690	100489003	XB-GENE-6045405		mRNA	PREDICTED: Xenopus tropicalis ankyrin repeat and death domain containing 1A (ankdd1a), transcript variant X2	ankdd1a	2.33626	1.68806	1.20332	1.74255	3.60158	2.17383	0.918441	2.23129	1.55303	2.1477	1.68516	1.7953	0.734926	0.999678	0.117922	1.08517	0.348283	0.910091	0.993687	0.0393297	1.02764	0.348283
ankdd1b	XM_012956326	100145596	XB-GENE-966104	B1H3C8	mRNA	PREDICTED: Xenopus tropicalis ankyrin repeat and death domain containing 1B (ankdd1b), transcript variant X1	ankdd1b	54.0087	24.7948	56.1876	44.997	19.3501	10.2641	53.4216	27.6786	45.2747	38.1575	25.5776	36.3366	0.146603	0.851875	-0.669295	0.628814	0.461063	0.67211	0.966178	-0.195146	0.873484	0.461063
ankef1	NM_001078883	779804	XB-GENE-980460	Q0V9P8	mRNA	Xenopus tropicalis ankyrin repeat and EF-hand domain containing 1 (ankef1)	ankef1	5.38069	5.14875	4.9565	5.16198	1.0147	1.91852	3.97874	2.30399	4.04851	4.60232	6.53442	5.06175	0.000266445	0.0469084	-0.972731	0.509541	0.2668	0.806132	0.983817	-0.0654777	0.955629	0.2668
ankfn1	XM_018097804	100490095	XB-GENE-6035383		mRNA	PREDICTED: Xenopus tropicalis ankyrin repeat and fibronectin type III domain containing 1 (ankfn1)	ankfn1	0.0158912	0	0	0.00529706	0.0204492	0.0838749	0	0.0347747	0.044389	0.0222894	0.0322838	0.0329874	NA	NA	NA	#VALUE!	NA	NA	NA	NA	#VALUE!	NA
ankfy1	XM_012957332	780349	XB-GENE-981436	A0JM36	mRNA	PREDICTED: Xenopus tropicalis ankyrin repeat and FYVE domain containing 1 (ankfy1), transcript variant X1	ankfy1	6.19295	5.39994	4.87744	5.49011	7.00136	6.66587	6.64309	6.77011	6.48779	5.87956	3.44906	5.27214	0.336013	0.997346	0.207389	1.1546	0.215564	0.65025	0.965743	-0.09774	0.934496	0.215564
ankh	XM_002933122	100487604	XB-GENE-1011021		mRNA	PREDICTED: Xenopus tropicalis ANKH inorganic pyrophosphate transport regulator (ankh)	ankh	0.913785	0.536279	0.294457	0.581507	0.919824	0.843209	0.309777	0.690937	0.630532	0.949022	0.186961	0.588839	0.739567	0.999678	0.156521	1.1146	0.470843	0.834873	0.985472	-0.0981501	0.93423	0.470843
ankhd1	NM_001204092	779490	XB-GENE-6083386	Q0P4R1	mRNA	Xenopus tropicalis ankyrin repeat and KH domain containing 1 (ankhd1)	ankhd1	14.7414	10.6733	27.9396	17.7847	17.8727	13.1484	30.5398	20.5203	23.1772	15.1752	25.1079	21.1534	0.555188	0.999678	0.155167	1.11355	0.262993	0.427929	0.917274	0.208486	1.15547	0.262993
ankib1	XM_012965614	100145487	XB-GENE-1002083		mRNA	PREDICTED: Xenopus tropicalis ankyrin repeat and IBR domain containing 1 (ankib1), transcript variant X3	ankib1	9.60671	8.4516	8.46857	8.84229	6.08276	6.77078	7.0793	6.64428	7.24789	8.49469	5.60512	7.1159	0.0879488	0.719451	-0.293182	0.8161	0.171822	0.139696	0.736169	-0.253768	0.838703	0.171822
ankk1	XM_002937826	100493231	XB-GENE-961577		mRNA	PREDICTED: Xenopus tropicalis ankyrin repeat and kinase domain containing 1 (ankk1)	ankk1	0.773507	0.196325	0.320007	0.429946	0.237517	0.152044	0.626025	0.338529	0.800197	0.607083	0.16646	0.52458	0.708097	0.999678	-0.244238	0.844262	0.652322	0.837351	0.985584	0.13391	1.09726	0.652322
ankle1	XM_002937942	100498215	XB-GENE-6045314		mRNA	PREDICTED: Xenopus tropicalis ankyrin repeat and LEM domain containing 1 (ankle1), transcript variant X1	ankle1	9.44277	12.823	19.8364	14.0341	14.8609	22.2598	24.2493	20.4567	28.1958	24.3719	40.2437	30.9371	0.0156863	0.374419	0.394865	1.31482	0.163428	1.47769e-06	0.000354411	0.786781	1.72522	0.163428
ankle2	XM_004910572	100380184	XB-GENE-948912		mRNA	PREDICTED: Xenopus tropicalis ankyrin repeat and LEM domain containing 2 (ankle2), transcript variant X1	ankle2	40.3654	39.4367	20.6458	33.4827	46.8364	36.0311	19.4924	34.12	34.3125	35.9653	22.6676	30.9818	0.978695	0.999678	-0.00420588	0.997089	0.15749	0.597205	0.960632	-0.0832218	0.943947	0.15749
ankmy1	NM_001097207	100036649	XB-GENE-1000301	A0JPA4	mRNA	Xenopus tropicalis ankyrin repeat and MYND domain containing 1 (ankmy1)	ankmy1	3.27595	2.99406	2.10629	2.7921	1.67424	3.21623	1.94559	2.27869	2.02556	3.58083	2.92496	2.84378	0.406653	0.999678	-0.238959	0.847357	0.287972	0.994431	0.99994	-0.00201013	0.998608	0.287972
ankmy2	XM_002933303	100495680	XB-GENE-940733		mRNA	PREDICTED: Xenopus tropicalis ankyrin repeat and MYND domain containing 2 (ankmy2), transcript variant X1	ankmy2	5.36375	3.48553	4.98186	4.61038	5.90181	4.36119	6.63199	5.63166	10.2922	7.78628	6.86836	8.3156	0.34101	0.999678	0.196021	1.14553	0.205868	0.0063827	0.151982	0.561493	1.4758	0.205868
ankra2	XM_012959498	448315	XB-GENE-1002386	Q6DIZ3	mRNA	PREDICTED: Xenopus tropicalis ankyrin repeat family A member 2 (ankra2), transcript variant X2	ankra2	13.2472	13.9723	12.0795	13.0996	14.9195	11.4441	11.7294	12.6976	11.1528	14.3477	11.9838	12.4948	0.843402	0.999678	-0.0360009	0.975355	0.182242	0.648385	0.965734	-0.0831036	0.944025	0.182242
ankrd1	NM_001030436	594995	XB-GENE-974650	Q5BKI6	mRNA	Xenopus tropicalis ankyrin repeat domain 1 (cardiac muscle) (ankrd1)	ankrd1	0.0414821	0	0	0.0138274	0.0266337	0.109843	0.0539879	0.0634881	0.0281636	0	0.095343	0.0411688	NA	NA	NA	#VALUE!	NA	NA	NA	NA	#VALUE!	NA
ankrd10	NM_001011129	496544	XB-GENE-999908	Q5XGB2	mRNA	Xenopus tropicalis ankyrin repeat domain 10 (ankrd10)	ankrd10	87.6552	84.5267	75.0685	82.4168	43.8158	51.9722	67.988	54.592	36.474	47.9183	50.8946	45.0956	0.00992403	0.306404	-0.422559	0.7461	0.16388	9.94954e-05	0.00765837	-0.637792	0.642696	0.16388
ankrd11	XM_002933658	100485818	XB-GENE-1011277		mRNA	PREDICTED: Xenopus tropicalis ankyrin repeat domain 11 (ankrd11), transcript variant X1	ankrd11	45.4879	49.233	103.873	66.1979	44.004	47.2212	90.9454	60.7235	34.5479	40.0922	76.7445	50.4615	0.649397	0.999678	-0.0732812	0.950474	0.161199	0.0692722	0.572334	-0.292841	0.816293	0.161199
ankrd12	NM_001130222	100170448	XB-GENE-5860751	B3DL19	mRNA	Xenopus tropicalis ankyrin repeat domain 12 (ankrd12)	ankrd12	14.2295	18.3944	19.2769	17.3003	15.5718	19.155	13.4739	16.0669	13.6747	14.5002	15.2755	14.4835	0.727697	0.999678	-0.0908422	0.938974	0.260898	0.467915	0.930636	-0.18938	0.876983	0.260898
ankrd13a	NM_001011011	496420	XB-GENE-998906	Q640A6	mRNA	Xenopus tropicalis ankyrin repeat domain 13A (ankrd13a)	ankrd13a	5.63206	4.07692	3.24348	4.31749	4.95047	4.04042	3.44443	4.14511	5.15178	4.75157	3.05664	4.32	0.898927	0.999678	-0.0269135	0.981518	0.211889	0.884778	0.991577	-0.0307058	0.978941	0.211889
ankrd13b	NM_001102966	100125047	XB-GENE-5907157	A4IIS1	mRNA	Xenopus tropicalis ankyrin repeat domain 13B (ankrd13b)	ankrd13b	0.0966411	0.0710006	0.188727	0.11879	0.0495714	0.0247811	0.21342	0.0959243	0.0553719	0.0578774	0.181738	0.0983292	NA	NA	NA	#VALUE!	NA	NA	NA	NA	#VALUE!	NA
ankrd13c	NM_001045661	733949	XB-GENE-5828071	Q28C34	mRNA	Xenopus tropicalis ankyrin repeat domain 13C (ankrd13c)	ankrd13c	22.5657	22.283	20.7154	21.8547	21.8107	20.4648	21.7226	21.3327	25.3391	22.9917	24.6743	24.335	0.874531	0.999678	-0.0260997	0.982072	0.165286	0.631069	0.962867	0.0793738	1.05656	0.165286
ankrd16	XM_012960046	100489502	XB-GENE-948898		mRNA	PREDICTED: Xenopus tropicalis ankyrin repeat domain 16 (ankrd16), transcript variant X1	ankrd16	0.669383	0.999489	1.633	1.10062	2.56576	1.84357	3.09646	2.50193	2.00769	1.45814	2.28805	1.91796	0.0368905	0.523258	0.827048	1.77405	0.39629	0.162377	0.765889	0.553666	1.46781	0.39629
ankrd17	XM_004911072	100127573	XB-GENE-994421		mRNA	PREDICTED: Xenopus tropicalis ankyrin repeat domain 17 (ankrd17), transcript variant X6	ankrd17	49.5708	54.8397	36.8029	47.0711	50.6296	45.2299	37.1908	44.3501	34.0377	43.4475	32.5491	36.6781	0.675383	0.999678	-0.0656889	0.955489	0.156861	0.0975069	0.661058	-0.259928	0.83513	0.156861
ankrd2	NM_001097332	100037897	XB-GENE-1016694	A4IGS0	mRNA	Xenopus tropicalis ankyrin repeat domain 2 (stretch responsive muscle) (ankrd2)	ankrd2	0.652158	0.690036	0.37502	0.572405	0.628302	2.0835	1.01069	1.24083	1.20281	1.17666	0.950131	1.10987	0.120868	0.809271	0.674859	1.59644	0.435073	0.127271	0.717315	0.663465	1.58388	0.435073
ankrd22	NM_001113090	100127758	XB-GENE-1003075	A8WH28	mRNA	Xenopus tropicalis ankyrin repeat domain 22 (ankrd22)	ankrd22	15.509	7.44477	10.5298	11.1612	3.83276	2.28838	9.3163	5.14581	8.711	9.76976	4.24627	7.57568	0.0392888	0.535577	-0.915061	0.530321	0.443957	0.344344	0.889543	-0.419813	0.747522	0.443957
ankrd24	XM_018090937	100487092	XB-GENE-984388		mRNA	PREDICTED: Xenopus tropicalis ankyrin repeat domain 24 (ankrd24)	ankrd24	0.0607474	0.180337	0.198617	0.146567	0.0776954	0.302596	0.761368	0.380553	0.21178	0.112296	0.463665	0.26258	0.190278	0.90825	0.665078	1.58565	0.507786	0.333315	0.885898	0.491263	1.40567	0.507786
ankrd27	XM_002934381	100493046	XB-GENE-6043795		mRNA	PREDICTED: Xenopus tropicalis ankyrin repeat domain 27 (ankrd27), transcript variant X1	ankrd27	10.7197	11.5148	7.73714	9.99054	11.7278	12.5938	9.55478	11.2921	13.0928	11.9772	10.9884	12.0195	0.501161	0.999678	0.122343	1.0885	0.181878	0.362859	0.899081	0.165496	1.12155	0.181878
ankrd28	XM_012965566	734050	XB-GENE-5857499		mRNA	PREDICTED: Xenopus tropicalis ankyrin repeat domain 28 (ankrd28), transcript variant X1	ankrd28	16.1721	15.6187	13.0956	14.9622	15.7312	15.987	13.362	15.0268	17.7022	15.4038	10.9621	14.6894	0.98542	0.999678	-0.00313497	0.997829	0.17155	0.730469	0.973992	-0.0590993	0.959863	0.17155
ankrd29	XM_002934137	100496526	XB-GENE-984623		mRNA	PREDICTED: Xenopus tropicalis ankyrin repeat domain 29 (ankrd29), transcript variant X2	ankrd29	0.0341587	0	0.164805	0.0663214	0.531784	0.140013	0.514798	0.395531	0.275464	0.125641	0.170945	0.190683	NA	NA	NA	#VALUE!	NA	NA	NA	NA	#VALUE!	NA
ankrd31	XR_001923911	100492830	XB-GENE-6464940		misc_RNA	PREDICTED: Xenopus tropicalis ankyrin repeat domain 31 (ankrd31)	ankrd31	0.0196417	0.0702292	0.146798	0.0788896	0	0.034998	0.101057	0.0453515	0.0534819	0.055961	0.302955	0.137466	NA	NA	NA	#VALUE!	NA	NA	NA	NA	#VALUE!	NA
ankrd33b	XM_012965455	100494504	XB-GENE-1013175		mRNA	PREDICTED: Xenopus tropicalis ankyrin repeat domain 33B (ankrd33b)	ankrd33b	0.0596878	0	0	0.0198959	0	0.0350797	0.0836862	0.0395886	0.0543804	0.0555435	0.0975069	0.0691436	NA	NA	NA	#VALUE!	NA	NA	NA	NA	#VALUE!	NA
ankrd34a	XM_002938476	100494120	XB-GENE-6035402		mRNA	PREDICTED: Xenopus tropicalis ankyrin repeat domain 34A (ankrd34a)	ankrd34a	0.01311	0	0.0331324	0.0154141	0	0	0	0	0	0.0183218	0	0.00610728	NA	NA	NA	#VALUE!	NA	NA	NA	NA	#VALUE!	NA
ankrd34b	XM_018090786	100487669	XB-GENE-985821		mRNA	PREDICTED: Xenopus tropicalis ankyrin repeat domain 34B (ankrd34b)	ankrd34b	0.140053	0.134037	0	0.0913634	0.249901	0	0.0468444	0.0989153	0.117939	0.106145	0.035659	0.0865809	0.923636	0.999678	-0.100147	0.932938	1.04477	0.664619	0.965743	0.452955	1.36884	1.04477
ankrd35	XM_004919883	101733999	XB-GENE-6460494		mRNA	PREDICTED: Xenopus tropicalis ankyrin repeat domain 35 (ankrd35)	ankrd35	21.6886	29.0654	26.1066	25.6202	45.3386	24.3002	27.0054	32.2148	42.2559	40.5736	20.7746	34.5347	0.443214	0.999678	0.172905	1.12733	0.225495	0.280378	0.863251	0.243415	1.18379	0.225495
ankrd37	NM_001017037	549791	XB-GENE-984889	Q28FJ2	mRNA	Xenopus tropicalis ankyrin repeat domain 37 (ankrd37)	ankrd37	22.5142	430.92	319.71	257.715	47.6767	282.24	160.186	163.368	12.4465	201.102	22.4016	78.65	0.907733	0.999678	-0.132209	0.912433	1.14074	0.236162	0.830216	-1.35136	0.391923	1.14074
ankrd39	XM_004912578	100135233	XB-GENE-940551		mRNA	PREDICTED: Xenopus tropicalis ankyrin repeat domain 39 (ankrd39)	ankrd39	5.4387	5.50612	4.34591	5.09691	6.52588	5.44312	4.86484	5.61128	9.12747	7.78371	4.04377	6.98498	0.802444	0.999678	0.0781009	1.05563	0.312173	0.419352	0.917274	0.252094	1.19093	0.312173
ankrd40	XM_012971646	448453	XB-GENE-1003721	Q6DIH9	mRNA	PREDICTED: Xenopus tropicalis ankyrin repeat domain 40 (ankrd40), transcript variant X4	ankrd40	45.9254	46.8406	27.7793	40.1818	45.6208	41.8395	21.0501	36.1702	37.4059	38.8105	25.189	33.8018	0.356026	0.999678	-0.146155	0.903656	0.158354	0.243637	0.837691	-0.184631	0.879874	0.158354
ankrd42	XM_002942078	100498077	XB-GENE-5888011		mRNA	PREDICTED: Xenopus tropicalis ankyrin repeat domain 42 (ankrd42), transcript variant X1	ankrd42	4.71417	3.26887	10.0222	6.00176	2.7605	2.84695	7.76479	4.45741	5.41058	3.4323	7.46806	5.43698	0.226524	0.94095	-0.331648	0.794628	0.274234	0.939632	0.995475	-0.0207686	0.985707	0.274234
ankrd45	XM_018093622	496592	XB-GENE-5872109		mRNA	PREDICTED: Xenopus tropicalis ankyrin repeat domain 45 (ankrd45), transcript variant X2	ankrd45	4.24064	3.18935	3.85796	3.76265	1.09898	3.185	2.93943	2.4078	2.41123	3.71121	3.91053	3.34432	0.167441	0.879561	-0.517418	0.698621	0.374812	0.660365	0.965743	-0.164696	0.892117	0.374812
ankrd46	NM_001100266	100101770	XB-GENE-853623	A4IIG9	mRNA	Xenopus tropicalis ankyrin repeat domain 46 (ankrd46)	ankrd46	29.7708	26.4957	15.0607	23.7757	32.7411	22.7703	16.6928	24.0681	22.6836	24.6808	14.4299	20.5981	0.925722	0.999678	0.0168989	1.01178	0.181264	0.379529	0.907372	-0.159288	0.895467	0.181264
ankrd49	XM_004912108	100487113	XB-GENE-479219		mRNA	PREDICTED: Xenopus tropicalis ankyrin repeat domain 49 (ankrd49), transcript variant X1	ankrd49	7.28012	7.13145	10.9989	8.47014	7.83163	5.46056	12.1736	8.4886	6.05133	5.78748	8.61847	6.81909	0.854741	0.999678	-0.0518127	0.964723	0.283017	0.433784	0.91888	-0.221527	0.857657	0.283017
ankrd50	XM_002941998	100490221	XB-GENE-6045366		mRNA	PREDICTED: Xenopus tropicalis ankyrin repeat domain 50 (ankrd50), transcript variant X1	ankrd50	13.3806	10.7666	9.61512	11.2541	17.5551	9.66169	9.399	12.2053	9.8809	10.0716	7.14424	9.03225	0.779329	0.999678	0.047198	1.03326	0.168448	0.127936	0.717941	-0.256427	0.837159	0.168448
ankrd52	XM_012956356	100127696	XB-GENE-1002005	A8WGH1	mRNA	PREDICTED: Xenopus tropicalis ankyrin repeat domain 52 (ankrd52), transcript variant X3	ankrd52	21.1023	23.5355	19.2452	21.2944	18.6382	21.1413	16.3448	18.7081	14.9197	15.2712	18.6292	16.2734	0.429463	0.999678	-0.123572	0.917912	0.156398	0.0512533	0.491299	-0.304875	0.809512	0.156398
ankrd53	XM_004916428	101732970	XB-GENE-991495		mRNA	PREDICTED: Xenopus tropicalis ankyrin repeat domain 53 (ankrd53)	ankrd53	0.434716	0	0.381435	0.27205	0.104609	0.144791	0.936276	0.395226	0.113456	0.0759259	0.211618	0.133667	NA	NA	NA	#VALUE!	NA	NA	NA	NA	#VALUE!	NA
ankrd54	XM_002934211	100498578	XB-GENE-6050424		mRNA	PREDICTED: Xenopus tropicalis ankyrin repeat domain 54 (ankrd54)	ankrd54	0.828958	0.860144	0.899951	0.863017	1.09584	2.08254	1.25974	1.47937	2.51146	2.36145	1.99266	2.28852	0.11673	0.802049	0.498895	1.41313	0.318041	0.00323635	0.0946316	0.936424	1.91378	0.318041
ankrd55	NM_001079397	780326	XB-GENE-1013726	Q08D58	mRNA	Xenopus tropicalis ankyrin repeat domain 55 (ankrd55)	ankrd55	0.333384	0.103103	0	0.145496	0.0210705	0.105835	0	0.0423017	0.331845	0.257452	0.152673	0.247323	NA	NA	NA	#VALUE!	NA	NA	NA	NA	#VALUE!	NA
ankrd6	NM_001112901	100101692	XB-GENE-478656	A8WGD6	mRNA	Xenopus tropicalis ankyrin repeat domain 6 (ankrd6)	ankrd6	0.864873	0.409831	0.562394	0.612366	0.825477	0.48034	0.649023	0.651613	0.808785	0.504373	0.348972	0.554043	0.819344	0.999678	0.0840552	1.05999	0.368037	0.707784	0.973383	-0.137953	0.908808	0.368037
ankrd60	XM_002932109	100379950	XB-GENE-939980		mRNA	PREDICTED: Xenopus tropicalis ankyrin repeat domain 60 (ankrd60), transcript variant X1	ankrd60	2.51177	0.948444	1.58325	1.68116	1.47221	0.195445	1.98244	1.2167	0.622527	0.897824	1.38757	0.969306	0.377633	0.999678	-0.608527	0.655866	0.689733	0.423089	0.917274	-0.552527	0.681825	0.689733
ankrd63	XM_012954933	101730682	XB-GENE-6036151		mRNA	PREDICTED: Xenopus tropicalis ankyrin repeat domain 63 (ankrd63)	ankrd63	0.817135	1.44874	0.721371	0.99575	0.811082	2.7349	1.11872	1.5549	0.996673	1.69939	1.87446	1.52351	0.415766	0.999678	0.333419	1.26	0.409712	0.340889	0.888513	0.390214	1.31059	0.409712
ankrd65	XM_018095953	101731183			mRNA	PREDICTED: Xenopus tropicalis ankyrin repeat domain 65 (ankrd65), transcript variant X4	ankrd65	5.47749	6.87082	4.33228	5.5602	13.2487	21.4289	4.4165	13.0314	39.8397	28.8912	13.4697	27.4002	0.0455143	0.558766	0.669249	1.59024	0.334646	7.78154e-06	0.00123824	1.49624	2.82106	0.334646
ankrd66	XM_018094067	100486689	XB-GENE-6468474		mRNA	PREDICTED: Xenopus tropicalis ankyrin repeat domain 66 (ankrd66)	ankrd66	1.59081	0	0.290745	0.627186	2.97995	0	0.663796	1.21458	1.98325	0	1.01133	0.998196	0.816289	0.999678	0.438091	1.35481	1.88572	0.809929	0.983817	0.453547	1.3694	1.88572
ankrd7	XM_012959953	100379673			mRNA	PREDICTED: Xenopus tropicalis ankyrin repeat domain 7 (ankrd7), transcript variant X7	ankrd7	14.2828	10.8573	11.3109	12.1503	6.9793	8.77324	9.4916	8.41471	9.22269	11.4066	11.3178	10.649	0.0225341	0.43432	-0.373511	0.771902	0.163731	0.322185	0.881981	-0.16209	0.893729	0.163731
ankrd9	NM_001102746	100124767	XB-GENE-955835	F6QHS9	mRNA	Xenopus tropicalis ankyrin repeat domain 9 (ankrd9)	ankrd9	12.6833	7.44965	9.9877	10.0402	3.19028	2.52454	8.84562	4.85348	9.00909	9.02039	12.8631	10.2975	0.00658457	0.258718	-0.864993	0.549049	0.318345	0.969744	0.997633	0.0120748	1.0084	0.318345
anks1a	NM_001113009	100127665	XB-GENE-5796908	A8KBG6	mRNA	Xenopus tropicalis ankyrin repeat and sterile alpha motif domain containing 1A (anks1a)	anks1a	14.1822	7.35177	12.5015	11.3452	13.33	6.8045	12.5398	10.8914	12.6357	7.02709	10.2205	9.9611	0.855159	0.999678	-0.0536059	0.963525	0.293666	0.626904	0.961558	-0.142748	0.905792	0.293666
anks1b	XM_018092827	100487469	XB-GENE-947075		partial mRNA	PREDICTED: Xenopus tropicalis ankyrin repeat and sterile alpha motif domain containing 1B (anks1b)	anks1b	0.584601	0.520972	0.318613	0.474728	1.13117	0.206434	0.538125	0.625244	0.555044	0.204838	0	0.253294	0.897411	0.999678	0.0999504	1.07174	0.775216	0.0912117	0.642324	-1.30937	0.403497	0.775216
anks3	XM_002932426	100380077	XB-GENE-999239		mRNA	PREDICTED: Xenopus tropicalis ankyrin repeat and sterile alpha motif domain containing 3 (anks3), transcript variant X2	anks3	29.9892	36.0847	39.7136	35.2625	32.7254	30.0244	43.1951	35.315	27.229	32.6673	39.4045	33.1002	0.863603	0.999678	-0.0282741	0.980593	0.164586	0.645477	0.965473	-0.0757187	0.948869	0.164586
anks4b	NM_001128029	100158613	XB-GENE-976167	B2GUL7	mRNA	Xenopus tropicalis ankyrin repeat and sterile alpha motif domain containing 4B (anks4b)	anks4b	0.0243651	0	0	0.00812169	0	0	0	0	0	0	0	0	NA	NA	NA	#VALUE!	NA	NA	NA	NA	#VALUE!	NA
anks6	NM_001130367	100170596	XB-GENE-5969671	B3DM30	mRNA	Xenopus tropicalis ankyrin repeat and sterile alpha motif domain containing 6 (anks6)	anks6	11.8777	15.8921	12.5046	13.4248	15.5229	8.98402	15.9554	13.4874	8.7317	13.8588	8.20653	10.2657	0.889628	0.999678	-0.0322432	0.977899	0.232342	0.182019	0.780257	-0.310074	0.8066	0.232342
ankub1	XM_002937094	100496224	XB-GENE-6044805		mRNA	PREDICTED: Xenopus tropicalis ankyrin repeat and ubiquitin domain containing 1 (ankub1)	ankub1	0.0187084	0.033245	0	0.0173178	0.0240096	0.263603	0	0.0958709	0.077634	0.104732	0.0329208	0.0717624	NA	NA	NA	#VALUE!	NA	NA	NA	NA	#VALUE!	NA
ankzf1	XM_012970953	100145584	XB-GENE-984263		mRNA	PREDICTED: Xenopus tropicalis ankyrin repeat and zinc finger domain containing 1 (ankzf1)	ankzf1	13.6606	11.3538	16.51	13.8415	23.1724	12.9234	19.4895	18.5284	13.3821	9.40456	15.7741	12.8536	0.198244	0.920262	0.252362	1.19116	0.19615	0.624867	0.961558	-0.0959105	0.935682	0.19615
anln	XM_012961637	100329114	XB-GENE-489407		mRNA	PREDICTED: Xenopus tropicalis anillin actin binding protein (anln), transcript variant X5	anln	107.547	121.215	71.9311	100.231	94.9066	110.011	59.866	88.2611	70.8786	97.8431	76.2524	81.658	0.44935	0.999678	-0.139412	0.907889	0.184286	0.233314	0.827968	-0.219644	0.858778	0.184286
ano1	NM_001130327	100170550	XB-GENE-5967576	B3DLV2	mRNA	Xenopus tropicalis anoctamin 1, calcium activated chloride channel (ano1)	ano1	2.45864	1.66439	2.37724	2.16675	5.29625	1.93632	3.5817	3.60476	8.80389	4.57939	4.09443	5.8259	0.176485	0.891529	0.430554	1.34775	0.318538	0.00400848	0.110745	0.91659	1.88765	0.318538
ano10	XR_001924777	100487513	XB-GENE-955754		misc_RNA	PREDICTED: Xenopus tropicalis anoctamin 10 (ano10), transcript variant X3	ano10	3.09134	2.44783	2.72505	2.75474	2.926	3.99475	3.18494	3.36857	19.2436	10.0848	3.76463	11.031	0.582289	0.999678	0.191829	1.14221	0.348752	0.00088403	0.0374164	1.15962	2.23398	0.348752
ano2	XM_018092810	100492483	XB-GENE-981445		mRNA	PREDICTED: Xenopus tropicalis anoctamin 2, calcium activated chloride channel (ano2), transcript variant X1	ano2	0.115724	0.0411088	0.118941	0.0919246	0.0595526	0.0817526	0.0662378	0.069181	0.302469	0.16269	0.190222	0.21846	0.775355	0.999678	-0.18329	0.880692	0.642274	0.185576	0.785148	0.85023	1.80279	0.642274
ano3	XM_018093348	100495805	XB-GENE-1012403		mRNA	PREDICTED: Xenopus tropicalis anoctamin 3 (ano3)	ano3	0.0131537	0	0	0.00438455	0.0508915	0.0464024	0	0.0324313	0.073348	0.018445	0.0253343	0.0390425	NA	NA	NA	#VALUE!	NA	NA	NA	NA	#VALUE!	NA
ano4	XM_012959855	100488512	XB-GENE-6039527		mRNA	PREDICTED: Xenopus tropicalis anoctamin 4 (ano4), transcript variant X2	ano4	0.182661	0.122485	0.273846	0.192997	0.0442226	0.186471	0.554414	0.261703	0.0932487	0.0404242	0.245286	0.12632	0.895835	0.999678	-0.0737944	0.950136	0.563642	0.276675	0.859663	-0.61314	0.653772	0.563642
ano5	XM_002933874	100489787	XB-GENE-5952827		mRNA	PREDICTED: Xenopus tropicalis anoctamin 5 (ano5)	ano5	32.9184	30.0959	36.1655	33.0599	28.6202	25.2772	46.9741	33.6238	38.1653	35.0156	34.1209	35.7673	0.863064	0.999678	-0.0271579	0.981352	0.15746	0.728009	0.973939	0.0547604	1.03869	0.15746
ano6	XM_002932807	100486935	XB-GENE-982324		mRNA	PREDICTED: Xenopus tropicalis anoctamin 6 (ano6), transcript variant X1	ano6	4.72044	2.08053	3.17784	3.32627	3.91787	3.20221	3.32973	3.48327	8.46223	5.98714	3.55501	6.00146	0.717226	0.999678	0.101747	1.07307	0.280939	0.0521786	0.495294	0.545486	1.45951	0.280939
ano7	XM_002942783	100494676	XB-GENE-6465418		mRNA	PREDICTED: Xenopus tropicalis anoctamin 7 (ano7)	ano7	0	0.0834952	0	0.0278317	0	0	0	0	0	0.0643208	0	0.0214403	NA	NA	NA	#VALUE!	NA	NA	NA	NA	#VALUE!	NA
ano8	XM_002936335	100491780	XB-GENE-6044545		mRNA	PREDICTED: Xenopus tropicalis anoctamin 8 (ano8), transcript variant X3	ano8	1.97641	1.48762	0.781138	1.41505	1.57261	1.6028	0.736493	1.30397	4.42888	4.48491	0.886643	3.26681	0.754259	0.999678	-0.0776312	0.947612	0.248001	0.00879571	0.184721	0.649735	1.56888	0.248001
ano9	XM_018093126	100493850	XB-GENE-6049747		mRNA	PREDICTED: Xenopus tropicalis anoctamin 9 (ano9)	ano9	4.60448	19.9588	12.4826	12.3486	2.65566	34.0349	14.4636	17.0514	7.69669	16.0584	28.0289	17.2614	0.968295	0.999678	0.0281215	1.01968	0.707516	0.621089	0.961558	0.349731	1.27432	0.707516
anos1	NM_001113688	100135017	XB-GENE-488217	A9JRI8	mRNA	Xenopus tropicalis anosmin 1 (anos1)	anos1	9.06673	2.7282	2.03828	4.61107	2.3423	0.805499	1.92476	1.69085	8.50454	3.83288	0.666464	4.33463	0.151415	0.858055	-0.871831	0.546453	0.607738	0.60891	0.961558	-0.310937	0.806118	0.607738
anp32a	NM_001016746	549500	XB-GENE-982550	Q28CW9	mRNA	Xenopus tropicalis acidic nuclear phosphoprotein 32 family member A (anp32a)	anp32a	37.5401	40.1171	21.5431	33.0668	51.2716	37.2469	20.5328	36.3505	31.2087	34.4661	18.8331	28.1693	0.709714	0.999678	0.0619993	1.04391	0.166557	0.252505	0.842818	-0.190589	0.876248	0.166557
anp32b	XM_012963706	594955	XB-GENE-988727	Q5BL45	mRNA	PREDICTED: Xenopus tropicalis acidic nuclear phosphoprotein 32 family member B (anp32b), transcript variant X1	anp32b	118.46	130.042	263.102	170.535	111.642	153.963	222.437	162.681	96.8483	97.3967	234.286	142.844	0.821309	0.999678	-0.0353428	0.9758	0.15648	0.135227	0.730187	-0.23375	0.850421	0.15648
anp32c	NM_204073	395041	XB-GENE-991758	Q6P1U7	mRNA	Xenopus tropicalis acidic nuclear phosphoprotein 32 family member C (anp32c)	anp32c	1274.99	1813.23	878.309	1322.18	1758.97	2378.14	741.628	1626.25	1126.11	1295.08	1035.71	1152.3	0.622577	0.999678	0.133105	1.09665	0.270429	0.628296	0.961845	-0.130922	0.913248	0.270429
anp32e	XM_012968578	734114	XB-GENE-991616	Q28BK6	mRNA	PREDICTED: Xenopus tropicalis acidic nuclear phosphoprotein 32 family member E (anp32e), transcript variant X1	anp32e	434.391	533.081	254.614	407.362	450.08	627.414	213.208	430.234	367.925	450.467	270.522	362.971	0.999025	0.999921	0.000286529	1.0002	0.234456	0.602924	0.961122	-0.121964	0.918936	0.234456
anpep	XM_018092463	100492262	XB-GENE-981369		mRNA	PREDICTED: Xenopus tropicalis alanyl aminopeptidase, membrane (anpep), transcript variant X2	anpep	3.76384	7.151	1.21605	4.04363	4.65903	4.43859	0.83679	3.31147	1.98723	2.55505	1.21967	1.92065	0.61537	0.999678	-0.224247	0.856042	0.446331	0.196466	0.796386	-0.576519	0.67058	0.446331
antxr1	XM_002935307	100486418	XB-GENE-986530		mRNA	PREDICTED: Xenopus tropicalis anthrax toxin receptor 1 (antxr1)	antxr1	0.0289657	0.119315	0.0120019	0.0534275	0.0246973	0.0504566	0	0.0250513	0.106343	0.0540803	0.133601	0.0980081	NA	NA	NA	#VALUE!	NA	NA	NA	NA	#VALUE!	NA
antxr2	NM_001127988	100158556	XB-GENE-940730	B2GUC8	mRNA	Xenopus tropicalis ANTXR cell adhesion molecule 2 (antxr2)	antxr2	0.326173	0.519862	0.736484	0.527506	2.01431	0.440038	0.918686	1.12435	1.01436	0.977722	0.698048	0.896709	0.182682	0.900835	0.614917	1.53147	0.461462	0.25063	0.842602	0.530136	1.44407	0.461462
antxrl	XM_018095867	100498011	XB-GENE-994785		mRNA	PREDICTED: Xenopus tropicalis anthrax toxin receptor-like (antxrl), transcript variant X4	antxrl	6.12534	4.49379	14.6239	8.41435	24.4765	3.6977	24.9014	17.6918	9.20846	5.70476	5.14809	6.6871	0.394129	0.999678	0.578097	1.49288	0.678395	0.805648	0.983817	-0.166916	0.890745	0.678395
anxa1	XM_012959532	448333		Q6DIX3	mRNA	PREDICTED: Xenopus tropicalis annexin A1 (anxa1), transcript variant X1	anxa1	143.628	135.423	72.7611	117.271	94.5714	180.106	46.5658	107.081	124.981	125.615	67.3111	105.969	0.453314	0.999678	-0.186833	0.878532	0.249143	0.600075	0.960823	-0.130624	0.913436	0.249143
anxa10	NM_001103066	100125180	XB-GENE-942271	A4QNM7	mRNA	Xenopus tropicalis annexin A10 (anxa10)	anxa10	0.172686	0	0	0.0575621	0	0	0.0661895	0.0220632	0.059589	0	0	0.019863	NA	NA	NA	#VALUE!	NA	NA	NA	NA	#VALUE!	NA
anxa11	XM_012966374	448260	XB-GENE-958577	Q6DJ57	mRNA	PREDICTED: Xenopus tropicalis annexin A11 (anxa11), transcript variant X5	anxa11	74.6386	62.9803	47.3134	61.6441	49.4196	37.1619	41.6261	42.7359	100.268	84.6991	33.5202	72.8292	0.0578329	0.613118	-0.370717	0.773398	0.195427	0.747704	0.974323	0.0628624	1.04454	0.195427
anxa13	NM_001015787	548504	XB-GENE-979599	Q5EBE5	mRNA	Xenopus tropicalis annexin A13 (anxa13)	anxa13	0.0967058	0	0.097919	0.0648749	0	0	0	0	0.168441	0	0	0.0561469	NA	NA	NA	#VALUE!	NA	NA	NA	NA	#VALUE!	NA
anxa2	NM_203590	394517	XB-GENE-945315	Q6P7M0	mRNA	Xenopus tropicalis annexin A2 (anxa2)	anxa2	424.327	321.338	686.286	477.317	303.061	229.742	660.619	397.807	465.858	393.43	441.578	433.622	0.321886	0.996755	-0.252869	0.839226	0.255271	0.779642	0.978783	-0.0714211	0.9517	0.255271
anxa3	NM_001097342	100037909	XB-GENE-953000	A4IGU7	mRNA	Xenopus tropicalis annexin A3 (anxa3)	anxa3	44.8251	56.4903	42.4293	47.9149	43.64	74.1569	37.049	51.6153	58.5218	59.8748	55.7219	58.0395	0.909311	0.999678	0.0217908	1.01522	0.191303	0.373945	0.904323	0.170089	1.12513	0.191303
anxa4	NM_001016047	548801	XB-GENE-854498	Q28ET2	mRNA	Xenopus tropicalis annexin A4 (anxa4)	anxa4	420.16	453.735	825.563	566.486	237.288	310.942	744.485	430.905	435.315	478.412	719.304	544.343	0.020357	0.416425	-0.36587	0.776001	0.157723	0.779137	0.978667	-0.0442324	0.969806	0.157723
anxa5	NM_001008182	493545	XB-GENE-1007295	Q640T3	mRNA	Xenopus tropicalis annexin A5 (anxa5)	anxa5	8.62369	18.5445	8.8677	12.012	9.49331	41.722	7.13123	19.4488	22.1616	20.8236	22.157	21.7141	0.674113	0.999678	0.220581	1.1652	0.524555	0.230076	0.825933	0.629551	1.54708	0.524555
anxa6	XM_002937259	779574	XB-GENE-989741		mRNA	PREDICTED: Xenopus tropicalis annexin A6 (anxa6)	anxa6	2.85955	0.408584	1.60644	1.62486	2.46054	0.294095	3.93837	2.231	1.17483	0.358877	0.0625648	0.532089	0.9078	0.999678	0.12102	1.0875	1.04495	0.187489	0.786033	-1.37729	0.384941	1.04495
anxa7	NM_213716	407959	XB-GENE-987772	Q6NVI8	mRNA	Xenopus tropicalis annexin A7 (anxa7)	anxa7	202.664	150.976	112.595	155.412	139.508	132.287	103.266	125.021	174.223	153.895	87.358	138.492	0.188323	0.906983	-0.205666	0.867138	0.156334	0.340539	0.888513	-0.149002	0.901874	0.156334
anxa8	NM_001011246	496691		Q5M8U5	mRNA	Xenopus tropicalis annexin A8 (anxa8)	anxa8	0.829639	0.13471	0.0801811	0.348177	4.98559	0.60672	0	1.8641	0.716081	0.157771	0.1203	0.331384	NA	NA	NA	#VALUE!	NA	NA	NA	NA	#VALUE!	NA
anxa9	NM_001008047	493410	XB-GENE-986787	Q66JF6	mRNA	Xenopus tropicalis annexin A9 (anxa9)	anxa9	88.2525	52.8751	114.359	85.1623	18.299	16.8302	83.8446	39.6579	58.7483	56.8586	64.1411	59.916	0.00765437	0.275926	-1.02205	0.492415	0.383229	0.391919	0.910783	-0.328099	0.796586	0.383229
aoah	XM_002939415	100491792	XB-GENE-1007500		mRNA	PREDICTED: Xenopus tropicalis acyloxyacyl hydrolase (aoah)	aoah	0.525869	0.500119	0.0197811	0.34859	0.676409	0.124593	0.449792	0.416931	0.867719	0.29548	0.0284216	0.397207	0.511444	0.999678	0.537716	1.45167	0.818952	0.953592	0.996694	0.0476606	1.03359	0.818952
aoc1	XM_002943016	100486601	XB-GENE-997273		mRNA	PREDICTED: Xenopus tropicalis amine oxidase, copper containing 1 (aoc1), transcript variant X1	aoc1	0.0421794	0.0590655	0.0495466	0.0502638	0	0.0546761	0.023631	0.0261024	0.102443	0.0153948	0.0227034	0.0468471	NA	NA	NA	#VALUE!	NA	NA	NA	NA	#VALUE!	NA
aoc2	XM_012952847	100497523	XB-GENE-949684		mRNA	PREDICTED: Xenopus tropicalis amine oxidase, copper containing 2 (aoc2)	aoc2	0.0593427	0	0	0.0197809	0.0413775	0.105856	0.160485	0.102573	0.107124	0.0832464	0.0961428	0.0955044	NA	NA	NA	#VALUE!	NA	NA	NA	NA	#VALUE!	NA
aoc3	NM_001030413	594972	XB-GENE-941577	Q5BKL7	mRNA	Xenopus tropicalis amine oxidase, copper containing 3 (aoc3)	aoc3	0.164946	0.0988278	0.0940746	0.119283	0.175301	0	0.0600883	0.078463	0.130471	0.0256963	0.0758462	0.077338	NA	NA	NA	#VALUE!	NA	NA	NA	NA	#VALUE!	NA
aox1	XM_018097547	100379890	XB-GENE-6045207		mRNA	PREDICTED: Xenopus tropicalis aldehyde oxidase 1 (aox1)	aox1	5.35793	8.001	3.09031	5.48308	5.82362	12.0808	2.30225	6.73554	6.89513	7.57321	5.13857	6.53564	0.874865	0.999678	0.0628306	1.04451	0.398969	0.597313	0.960632	0.210763	1.1573	0.398969
ap1ar	XM_012968290	496465	XB-GENE-5953379	Q5XH92	mRNA	PREDICTED: Xenopus tropicalis adaptor related protein complex 1 associated regulatory protein (ap1ar), transcript variant X2	ap1ar	37.3076	46.8623	42.8579	42.3426	29.4939	49.2751	38.8035	39.1908	37.0619	42.2873	41.9733	40.4409	0.567106	0.999678	-0.105675	0.92937	0.184644	0.690107	0.971138	-0.0736194	0.950251	0.184644
ap1b1	NM_001127972	100158536	XB-GENE-984900	B2GUA2	mRNA	Xenopus tropicalis adaptor related protein complex 1 subunit beta 1 (ap1b1)	ap1b1	38.6512	43.9072	49.3754	43.978	40.4811	49.2302	48.3337	46.015	48.8664	48.6438	46.8493	48.1198	0.844847	0.999678	0.0309706	1.0217	0.158257	0.627892	0.961845	0.0767066	1.05461	0.158257
ap1g1	XM_018093507	100380050	XB-GENE-983618		mRNA	PREDICTED: Xenopus tropicalis adaptor related protein complex 1 gamma 1 subunit (ap1g1), transcript variant X4	ap1g1	44.4077	36.4098	44.4732	41.7636	43.0823	35.7886	46.5688	41.8132	47.4794	42.9572	37.6894	42.7087	0.95398	0.999678	-0.00907874	0.993727	0.157318	0.982924	0.998783	-0.00336702	0.997669	0.157318
ap1g2	XM_012961852	100124756	XB-GENE-995680	A4IHQ0	mRNA	PREDICTED: Xenopus tropicalis adaptor related protein complex 1 gamma 2 subunit (ap1g2), transcript variant X3	ap1g2	0.411669	0.470226	0.867715	0.583203	0.19944	0.625418	0.724444	0.516434	1.02394	0.505612	0.353234	0.627595	0.666902	0.999678	-0.20409	0.868086	0.474183	0.997728	0.99994	0.00135022	1.00094	0.474183
ap1m1	NM_203702	394630	XB-GENE-1006856	Q6P838	mRNA	Xenopus tropicalis adaptor related protein complex 1 subunit mu 1 (ap1m1)	ap1m1	36.2905	34.1675	49.9377	40.1319	43.7538	46.7486	48.2825	46.2616	34.2153	32.6445	43.5408	36.8002	0.398636	0.999678	0.143885	1.10488	0.170467	0.524145	0.942848	-0.108582	0.927499	0.170467
ap1m2	NM_001006850	448603	XB-GENE-946863	Q6DF04	mRNA	Xenopus tropicalis adaptor related protein complex 1 subunit mu 2 (ap1m2)	ap1m2	11.7329	6.08674	8.92686	8.91552	6.91425	5.02889	10.1996	7.38091	10.7499	7.5499	7.04667	8.44884	0.419609	0.999678	-0.207304	0.866154	0.256851	0.807316	0.983817	-0.0626435	0.957508	0.256851
ap1s1	NM_204007	394963	XB-GENE-1009051	Q6P2W2	mRNA	Xenopus tropicalis adaptor related protein complex 1 subunit sigma 1 (ap1s1)	ap1s1	124.073	115.72	160.448	133.414	131.322	100.566	143.939	125.276	111.491	105.029	140.144	118.888	0.607549	0.999678	-0.0821958	0.944619	0.160046	0.426859	0.917274	-0.127169	0.915626	0.160046
ap1s2	NM_001045645	733931	XB-GENE-1006254	Q28C71	mRNA	Xenopus tropicalis adaptor related protein complex 1 subunit sigma 2 (ap1s2)	ap1s2	8.77902	5.73817	13.1497	9.22229	8.69271	5.66121	13.9255	9.42646	7.31955	5.71291	7.86214	6.96487	0.951824	0.999678	0.0159923	1.01115	0.2647	0.350992	0.89321	-0.246876	0.842719	0.2647
ap1s3	NM_001016579	549333	XB-GENE-973129	Q28I18	mRNA	Xenopus (Silurana) tropicalis adaptor-related protein complex 1, sigma 3 subunit (ap1s3)	ap1s3	36.9457	32.343	38.9456	36.0781	17.9176	22.3886	38.0944	26.1335	48.9706	46.5812	41.4952	45.6823	0.041581	0.544833	-0.377019	0.770027	0.185023	0.27174	0.854729	0.203352	1.15137	0.185023
ap2a1	XM_012965842	100038257	XB-GENE-923183	Q0IHS1	mRNA	PREDICTED: Xenopus tropicalis adaptor related protein complex 2 alpha 1 subunit (ap2a1), transcript variant X1	ap2a1	24.2184	21.6221	24.3212	23.3872	34.1667	21.9517	29.4538	28.5241	23.4	19.9449	24.8281	22.7243	0.286984	0.989342	0.170622	1.12554	0.160244	0.775401	0.977434	-0.0457205	0.968806	0.160244
ap2a2	NM_001001209	407867	XB-GENE-486024	Q6NVT5	mRNA	Xenopus tropicalis adaptor related protein complex 2 subunit alpha 2 (ap2a2)	ap2a2	11.6962	14.3081	8.46336	11.4892	13.7087	19.4079	10.1667	14.4277	17.2789	14.8061	10.5665	14.2172	0.320101	0.996755	0.199825	1.14856	0.20098	0.290886	0.870167	0.212271	1.15851	0.20098
ap2b1	XM_012956660	394814	XB-GENE-5871354	Q6P4L7	mRNA	PREDICTED: Xenopus tropicalis adaptor related protein complex 2 beta 1 subunit (ap2b1), transcript variant X1	ap2b1	46.6468	47.1955	27.211	40.3511	44.2306	43.9282	26.1294	38.0961	38.5582	38.7882	22.9093	33.4185	0.678526	0.999678	-0.0660855	0.955226	0.159444	0.191362	0.790525	-0.208323	0.865543	0.159444
ap2m1	NM_203644	394572	XB-GENE-6258427	Q6P856	mRNA	Xenopus tropicalis adaptor related protein complex 2 subunit mu 1 (ap2m1)	ap2m1	323.104	339.376	198.448	286.976	353.92	308.652	165.412	275.995	244.67	273.529	171.603	229.934	0.63069	0.999678	-0.0761812	0.948565	0.158461	0.13747	0.732196	-0.235359	0.849474	0.158461
ap2s1	NM_001016325	549079	XB-GENE-999486	Q28GD2	mRNA	Xenopus tropicalis adaptor related protein complex 2 subunit sigma 1 (ap2s1)	ap2s1	66.8295	52.7035	92.5566	70.6965	77.0948	49.9505	79.3121	68.7858	52.5447	52.1597	56.7255	53.81	0.890672	0.999678	-0.0282421	0.980614	0.205467	0.176245	0.776219	-0.277875	0.824805	0.205467
ap3b1	XM_012967368	100493180	XB-GENE-987208		mRNA	PREDICTED: Xenopus tropicalis adaptor related protein complex 3 beta 1 subunit (ap3b1), transcript variant X2	ap3b1	24.2718	18.7223	19.7376	20.9105	12.8205	17.6437	15.3487	15.271	19.2759	19.0316	17.6823	18.6633	0.0498062	0.56997	-0.328403	0.796418	0.167414	0.422866	0.917274	-0.134175	0.911191	0.167414
ap3b2	XM_012966138	100158619	XB-GENE-1013377	B2GUN0	mRNA	PREDICTED: Xenopus tropicalis adaptor related protein complex 3 beta 2 subunit (ap3b2), transcript variant X7	ap3b2	9.47848	4.46383	5.21186	6.38472	10.7165	3.2191	6.48803	6.80789	4.7794	3.97663	2.07959	3.61187	0.98208	0.999678	-0.00762418	0.994729	0.339437	0.0815073	0.616609	-0.591302	0.663744	0.339437
ap3d1	XM_012954291	493202	XB-GENE-494144		mRNA	PREDICTED: Xenopus tropicalis adaptor related protein complex 3 delta 1 subunit (ap3d1), transcript variant X2	ap3d1	26.7165	24.1795	51.241	34.0457	20.2556	25.8675	52.5414	32.8882	26.2367	26.2825	63.1881	38.5691	0.634072	0.999678	-0.0762155	0.948543	0.160115	0.639741	0.963862	0.0749438	1.05332	0.160115
ap3m2	NM_001016650	549404	XB-GENE-971211	Q28IJ4	mRNA	Xenopus tropicalis adaptor related protein complex 3 subunit mu 2 (ap3m2)	ap3m2	80.2982	82.9161	62.0835	75.0993	86.5059	80.2344	47.5261	71.4221	78.9256	73.3561	52.4284	68.2367	0.556355	0.999678	-0.0943975	0.936663	0.160468	0.464936	0.928912	-0.117261	0.921936	0.160468
ap3s1	XM_012960204	448714	XB-GENE-948757	Q6DDC0	mRNA	PREDICTED: Xenopus tropicalis adaptor related protein complex 3 sigma 1 subunit (ap3s1), transcript variant X1	ap3s1	17.9713	24.0527	16.7236	19.5825	16.6349	42.2241	16.5169	25.1253	23.9972	24.069	20.7583	22.9415	0.402865	0.999678	0.202468	1.15067	0.242038	0.577456	0.953915	0.13484	1.09797	0.242038
ap3s2	XM_012958920	496606	XB-GENE-5734699	Q5RJU1	mRNA	PREDICTED: Xenopus tropicalis adaptor related protein complex 3 sigma 2 subunit (ap3s2), transcript variant X1	ap3s2	11.0785	8.65369	19.4143	13.0488	15.5302	8.93255	21.0684	15.1771	14.4689	9.11106	20.9062	14.8287	0.623379	0.999678	0.151531	1.11075	0.308575	0.752656	0.975321	0.097244	1.06973	0.308575
ap4b1	XM_002932132	100495149	XB-GENE-949306		mRNA	PREDICTED: Xenopus tropicalis adaptor related protein complex 4, beta 1 subunit (ap4b1), transcript variant X1	ap4b1	1.62475	0.953775	2.93389	1.83747	2.08608	1.1788	4.36737	2.54408	2.74801	1.93682	2.18929	2.29137	0.490991	0.999678	0.27873	1.21313	0.4047	0.500414	0.937749	0.272702	1.20807	0.4047
ap4e1	XM_002936344	100494908	XB-GENE-988221		mRNA	PREDICTED: Xenopus tropicalis adaptor related protein complex 4, epsilon 1 subunit (ap4e1)	ap4e1	7.00414	5.46724	6.67407	6.38182	5.41569	5.01995	7.37592	5.93719	9.96672	7.75698	10.6397	9.45446	0.679969	0.999678	-0.0849801	0.942798	0.20601	0.0778043	0.601816	0.363312	1.28638	0.20601
ap4m1	XM_012953347	100127610	XB-GENE-970010	A8E5U8	mRNA	PREDICTED: Xenopus tropicalis adaptor related protein complex 4, mu 1 subunit (ap4m1), transcript variant X1	ap4m1	5.37996	5.53445	7.31348	6.07596	4.42202	3.3746	6.30018	4.69893	4.46889	4.61196	7.04857	5.37647	0.296759	0.991036	-0.291305	0.817163	0.279186	0.601523	0.961122	-0.145794	0.903882	0.279186
ap4s1	NM_001016360	549114	XB-GENE-941798	Q28GN6	mRNA	Xenopus tropicalis adaptor related protein complex 4, sigma 1 subunit (ap4s1)	ap4s1	12.4651	14.5299	19.5933	15.5294	11.222	8.79703	23.1599	14.393	8.24976	12.129	27.1296	15.8361	0.623714	0.999678	-0.151745	0.900161	0.309309	0.70558	0.973383	-0.116856	0.922195	0.309309
ap5b1	XM_004916173	100493122	XB-GENE-6464234		mRNA	PREDICTED: Xenopus tropicalis adaptor related protein complex 5, beta 1 subunit (ap5b1), transcript variant X2	ap5b1	2.98583	2.4621	4.26043	3.23612	2.39237	2.23276	4.50655	3.04389	2.78984	2.86223	3.47196	3.04134	0.660648	0.999678	-0.110617	0.926192	0.251965	0.690177	0.971152	-0.100437	0.932751	0.251965
ap5m1	NM_001113909	100135208	XB-GENE-960533	A9ULI2	mRNA	Xenopus tropicalis adaptor related protein complex 5 subunit mu 1 (ap5m1)	ap5m1	3.15031	2.61322	4.35823	3.37392	3.72043	3.94136	4.94681	4.20286	5.88439	3.88796	5.36425	5.04553	0.451579	0.999678	0.229151	1.17215	0.304404	0.212374	0.811673	0.379612	1.30099	0.304404
ap5s1	NM_001113860	100135151	XB-GENE-5806877	A9JSF0	mRNA	Xenopus tropicalis adaptor related protein complex 5 subunit sigma 1 (ap5s1)	ap5s1	23.2921	26.1784	35.2289	28.2331	43.1093	39.8818	45.3425	42.7779	42.4542	34.251	42.4287	39.7113	0.0293284	0.482752	0.426875	1.34432	0.1959	0.101897	0.673095	0.320439	1.24871	0.1959
ap5z1	XM_018090756	101733879	XB-GENE-6034870		mRNA	PREDICTED: Xenopus tropicalis adaptor related protein complex 5 zeta 1 subunit (ap5z1)	ap5z1	12.7593	16.6159	14.9324	14.7692	13.2654	17.9176	12.8579	14.6803	10.5544	13.5545	17.653	13.9206	0.824231	0.999678	-0.0500029	0.965934	0.22513	0.611981	0.961558	-0.114197	0.923896	0.22513
apaf1	XM_012959843	100127738	XB-GENE-988968		mRNA	PREDICTED: Xenopus tropicalis apoptotic peptidase activating factor 1 (apaf1), transcript variant X1	apaf1	2.39029	1.72273	2.38725	2.16676	1.13906	1.53113	2.453	1.70773	3.35519	2.36369	1.9456	2.55483	0.334977	0.997346	-0.27559	0.826112	0.285841	0.654829	0.965743	0.127789	1.09262	0.285841
apba1	XM_002935588	100485825	XB-GENE-977639		mRNA	PREDICTED: Xenopus tropicalis amyloid beta (A4) precursor protein-binding, family A, member 1 (apba1), transcript variant X2	apba1	6.28204	3.79781	2.7999	4.29325	3.03086	2.71298	3.25749	3.00044	3.49154	3.31024	2.36107	3.05429	0.138893	0.838577	-0.31227	0.805374	0.211004	0.123157	0.711359	-0.325295	0.798135	0.211004
apba2	XM_004917929	100498579	XB-GENE-952383		mRNA	PREDICTED: Xenopus tropicalis amyloid beta (A4) precursor protein-binding, family A, member 2 (apba2), transcript variant X3	apba2	0.321026	0.619021	0.220146	0.386731	0.514166	1.22256	0.230872	0.655865	1.01297	0.825994	0.717628	0.852197	0.320902	0.996755	0.397795	1.31749	0.400759	0.0378727	0.419515	0.832067	1.78023	0.400759
apba3	XM_002941392	100495034	XB-GENE-995533		mRNA	PREDICTED: Xenopus tropicalis amyloid beta (A4) precursor protein-binding, family A, member 3 (apba3), transcript variant X1	apba3	8.74833	8.76624	8.19127	8.56861	8.60043	6.0324	7.07979	7.23754	7.97217	6.51563	7.90518	7.46433	0.368812	0.999678	-0.189276	0.877046	0.210611	0.43467	0.91888	-0.164534	0.892216	0.210611
apbb1ip	NM_001102933	100125005	XB-GENE-950410	A4IIJ4	mRNA	Xenopus tropicalis amyloid beta (A4) precursor protein-binding, family B, member 1 interacting protein (apbb1ip)	apbb1ip	0.0524052	0.0232668	0.0515927	0.0424216	0.185482	0	0.0442536	0.0765785	0.127352	0.256221	0.0708094	0.151461	NA	NA	NA	#VALUE!	NA	NA	NA	NA	#VALUE!	NA
apbb2	NM_001123451	100144693	XB-GENE-491743	B1WB60	mRNA	Xenopus tropicalis amyloid beta precursor protein binding family B member 2 (apbb2)	apbb2	5.6161	1.70024	4.54453	3.95362	6.24215	1.25013	5.26957	4.25395	4.67885	2.63256	1.74084	3.01742	0.960124	0.999678	-0.0294795	0.979774	0.589608	0.663284	0.965743	-0.256705	0.836997	0.589608
apbb3	NM_001102932	100125004	XB-GENE-994058	A4IIJ2	mRNA	Xenopus tropicalis amyloid beta (A4) precursor protein-binding, family B, member 3 (apbb3)	apbb3	4.70363	1.03169	4.37993	3.37175	2.30057	2.72352	4.34261	3.12223	0.95315	0.723077	7.52811	3.06811	0.91128	0.999678	0.0734112	1.0522	0.658843	0.45483	0.926707	-0.492411	0.710836	0.658843
apc	XM_018089885	779466	XB-GENE-480855		mRNA	PREDICTED: Xenopus tropicalis adenomatous polyposis coli (apc), transcript variant X6	apc	8.29811	6.6221	3.91811	6.27944	8.63117	5.98096	4.21813	6.27676	8.22067	7.34087	3.79115	6.4509	0.974601	0.999678	-0.00538908	0.996272	0.169264	0.968077	0.997198	-0.00677394	0.995316	0.169264
apc2	XM_012954604	100487473	XB-GENE-995291		mRNA	PREDICTED: Xenopus tropicalis adenomatosis polyposis coli 2 (apc2), transcript variant X2	apc2	0.259621	0.0324699	0.153599	0.148563	0.047149	0.0639738	0.145841	0.0856545	0.0889535	0.08976	0.229727	0.136147	0.53359	0.999678	-0.367729	0.775002	0.590696	0.891479	0.992952	0.0805906	1.05745	0.590696
apcdd1	NM_001005044	448576	XB-GENE-5762130	Q6DF34	mRNA	Xenopus tropicalis adenomatosis polyposis coli down-regulated 1 (apcdd1)	apcdd1	11.0409	5.49506	8.52714	8.35438	15.2593	9.76977	11.1354	12.0548	9.86843	5.84002	13.7175	9.80865	0.219328	0.936316	0.382672	1.30375	0.311541	0.710564	0.973383	0.115613	1.08343	0.311541
apcdd1l	XM_018090063	105946010	XB-GENE-6038851		mRNA	PREDICTED: Xenopus tropicalis adenomatosis polyposis coli down-regulated 1-like (apcdd1l)	apcdd1l	1.48661	0.133807	2.94024	1.52022	2.68322	0.209013	2.88118	1.92447	2.88939	0	4.96996	2.61979	0.880371	0.999678	0.256802	1.19483	1.70634	0.889956	0.992201	-0.236089	0.849044	1.70634
apcs	NM_001008174	493537	XB-GENE-5748286	Q640U5	mRNA	Xenopus tropicalis amyloid P component, serum protein (apcs)	apcs	0	0	0	0	0	0	0	0	0	0	0	0	NA	NA	NA	#VALUE!	NA	NA	NA	NA	#VALUE!	NA
apcs.2	XM_002937392	100485832	XB-GENE-6051096		mRNA	PREDICTED: Xenopus tropicalis amyloid P component, serum, gene 2 (apcs.2)	apcs.2	0	0	0	0	0.119745	0	0	0.0399149	0	0	0	0	NA	NA	NA	#VALUE!	NA	NA	NA	NA	#VALUE!	NA
apeh	XM_002936474	100491896	XB-GENE-921937		mRNA	PREDICTED: Xenopus tropicalis acylaminoacyl-peptide hydrolase (apeh)	apeh	9.47425	10.5915	15.157	11.7409	13.3218	13.6876	15.8806	14.2967	12.6822	11.1188	12.5352	12.1121	0.286968	0.989342	0.199671	1.14844	0.187521	0.862501	0.987445	0.032477	1.02277	0.187521
apela	XM_012955639	100494381			mRNA	PREDICTED: Xenopus tropicalis apelin receptor early endogenous ligand (apela)	apela	112.214	172.54	17.3316	100.695	118.699	213.265	15.8958	115.953	105.22	184.613	27.6033	105.812	0.923521	0.999678	0.0533741	1.03769	0.555986	0.825118	0.984611	0.122855	1.08889	0.555986
apex1	NM_203976	394929	XB-GENE-977072	Q6P2X0	mRNA	Xenopus tropicalis APEX nuclease (multifunctional DNA repair enzyme) 1 (apex1)	apex1	278.154	244.828	166.529	229.837	201.066	200.134	143.782	181.661	163.124	183.568	128.47	158.387	0.134992	0.833827	-0.233883	0.850343	0.156474	0.0136174	0.241279	-0.386053	0.76522	0.156474
apex2	NM_001006803	448512	XB-GENE-1012054	Q6DFQ8	mRNA	Xenopus tropicalis apurinic/apyrimidinic endodeoxyribonuclease 2 (apex2)	apex2	2.374	2.69338	7.39934	4.15557	4.98564	4.91266	12.4114	7.43658	5.16901	3.30468	8.35847	5.61072	0.0249457	0.454654	0.601087	1.51686	0.268074	0.190213	0.789263	0.351164	1.27559	0.268074
aph1a	XM_012953193	548560	XB-GENE-921428	Q5EB22	mRNA	PREDICTED: Xenopus tropicalis aph-1 homolog A, gamma secretase subunit (aph1a), transcript variant X1	aph1a	121.008	142.56	139.916	134.495	128.704	133.857	132.22	131.593	109.621	119.209	130.243	119.691	0.85108	0.999678	-0.0293762	0.979844	0.156472	0.399839	0.913509	-0.131735	0.912733	0.156472
api5	XM_002937296	100380157	XB-GENE-963038		mRNA	PREDICTED: Xenopus tropicalis apoptosis inhibitor 5 (api5)	api5	172.51	303.789	147.827	208.042	239.587	397.428	109.48	248.832	158.882	221.211	174.317	184.803	0.813373	0.999678	0.0901583	1.06449	0.381903	0.79295	0.981114	-0.100243	0.932876	0.381903
apip	NM_001015712	548429	XB-GENE-978323	Q5FW37	mRNA	Xenopus tropicalis APAF1 interacting protein (apip)	apip	34.0859	24.2504	11.1188	23.1517	26.2045	24.032	11.8905	20.709	36.0929	25.9687	8.64911	23.5702	0.647485	0.999678	-0.0894712	0.939867	0.195668	0.757944	0.97567	-0.0603015	0.959064	0.195668
aplf	XM_012962662	100127823	XB-GENE-962442	A9JTQ5	mRNA	PREDICTED: Xenopus tropicalis aprataxin and PNKP like factor (aplf), transcript variant X2	aplf	0.956349	3.19295	0.931291	1.69353	1.43567	6.37253	0.90769	2.9053	2.29304	2.51847	2.67456	2.49535	0.574399	0.999678	0.344217	1.26946	0.612939	0.395509	0.912465	0.520795	1.43475	0.612939
apln	NM_001171675	100038188	XB-GENE-478202	A9ULR5	mRNA	Xenopus tropicalis apelin (apln)	apln	28.5249	43.0694	19.5092	30.3679	48.8297	30.2535	17.2457	32.1096	25.1537	44.4237	19.6156	29.731	0.935937	0.999678	0.0219122	1.0153	0.272617	0.820545	0.983978	-0.0618416	0.95804	0.272617
aplnr	NM_001032321	613084	XB-GENE-6456077	Q4VA82	mRNA	Xenopus tropicalis apelin receptor (aplnr)	aplnr	122.516	132.91	154.69	136.705	245.493	166.373	145.637	185.834	138.835	126.166	162.945	142.649	0.102779	0.768269	0.284877	1.21831	0.174608	0.939835	0.995475	0.0131788	1.00918	0.174608
aplp1	NM_001127434	100151735	XB-GENE-853203	B2GU74	mRNA	Xenopus tropicalis amyloid beta precursor like protein 1 (aplp1)	aplp1	0.563905	0.137731	0.152371	0.284669	0.278587	0.0223487	0.0603906	0.120442	0.0713343	0.231008	0	0.100781	0.191772	0.912227	-1.03976	0.486407	0.796538	0.0827998	0.618117	-1.38173	0.383759	0.796538
aplp2	XM_018095938	100380132	XB-GENE-5894468		mRNA	PREDICTED: Xenopus tropicalis amyloid beta (A4) precursor-like protein 2 (aplp2), transcript variant X3	aplp2	188.456	211.875	132.597	177.642	330.048	201.842	150.14	227.343	195.604	204.424	120.18	173.403	0.204869	0.926333	0.203484	1.15148	0.160501	0.706875	0.973383	-0.0603577	0.959026	0.160501
apmap	XM_002937450	100485177	XB-GENE-955295,XB-GENE-5754317		mRNA	PREDICTED: Xenopus tropicalis adipocyte plasma membrane associated protein (apmap)	apmap	14.8485	11.753	10.4105	12.3373	15.7132	18.0649	14.2678	16.0153	25.2618	16.9054	12.9562	18.3745	0.181747	0.89869	0.257138	1.19511	0.192556	0.0710102	0.57977	0.347643	1.27248	0.192556
apoa1	NM_001005127	448709	XB-GENE-962591	Q6DDC5	mRNA	Xenopus tropicalis apolipoprotein A-I (apoa1)	apoa1	5.91912	1.64594	2.16827	3.24444	1.35002	0.881062	1.05781	1.0963	4.43318	1.31276	0.844345	2.19676	0.0267071	0.464708	-0.927959	0.525601	0.418797	0.25998	0.847011	-0.47175	0.72109	0.418797
apoa1bp	XM_002938945	100489212			mRNA	PREDICTED: Xenopus tropicalis apolipoprotein A-I binding protein (apoa1bp)	apoa1bp	1.16254	1.16744	5.26254	2.53084	0.906567	3.66254	4.25946	2.94285	4.58636	2.3921	4.94335	3.97394	0.628746	0.999678	0.212539	1.15873	0.43959	0.140232	0.736169	0.648363	1.56739	0.43959
apoa4	NM_001008098	493461	XB-GENE-941908	Q66IL6	mRNA	Xenopus tropicalis apolipoprotein A4 (apoa4)	apoa4	0	0.0532026	0.0576223	0.0369417	0	0.0527366	0.0368275	0.0298547	0	0	0.075144	0.025048	NA	NA	NA	#VALUE!	NA	NA	NA	NA	#VALUE!	NA
apoa5	NM_001123432	100144664	XB-GENE-941923	B1WBG5	mRNA	Xenopus tropicalis apolipoprotein A5 (apoa5)	apoa5	0	0	0.0705181	0.023506	0	0	0	0	0	0	0	0	NA	NA	NA	#VALUE!	NA	NA	NA	NA	#VALUE!	NA
apob	XM_002934492	100498048	XB-GENE-5872780		mRNA	PREDICTED: Xenopus tropicalis apolipoprotein B (apob)	apob	0	0	0	0	0	0	0.0091638	0.0030546	0.00398955	0	0	0.00132985	NA	NA	NA	#VALUE!	NA	NA	NA	NA	#VALUE!	NA
apobec2	NM_001006721	448374	XB-GENE-5757448	Q6DIS6	mRNA	Xenopus tropicalis apolipoprotein B mRNA editing enzyme, catalytic polypeptide-like 2 (apobec2)	apobec2	14.3435	2.00888	8.74214	8.36485	11.396	2.15623	10.4432	7.99849	7.04517	2.94239	1.04908	3.67888	0.985364	0.999678	0.0157447	1.01097	0.858293	0.32304	0.881981	-0.848191	0.555481	0.858293
apobec4	XM_018093249	100495844	XB-GENE-6032664		mRNA	PREDICTED: Xenopus tropicalis apolipoprotein B mRNA editing enzyme, catalytic polypeptide-like 4 (putative) (apobec4)	apobec4	0.176292	0	0.0918108	0.0893677	0.177086	0.034964	0.14352	0.118523	0.135027	0.138165	0.0329126	0.102035	0.525996	0.999678	0.545718	1.45975	0.860578	0.636319	0.963862	0.406926	1.32586	0.860578
apobr	XM_004919770	101734336			mRNA	PREDICTED: Xenopus tropicalis apolipoprotein B receptor (apobr), transcript variant X1	apobr	0.0402505	0	0.0186973	0.0196493	0	0	0.0423199	0.0141066	0	0	0	0	NA	NA	NA	#VALUE!	NA	NA	NA	NA	#VALUE!	NA
apoc2	XM_004912015	100490449		A0A1B8XUI9	mRNA	PREDICTED: Xenopus tropicalis apolipoprotein C2 (apoc2)	apoc2	0	0	0	0	0	0	0	0	0	0	0	0	NA	NA	NA	#VALUE!	NA	NA	NA	NA	#VALUE!	NA
apoe	XM_004912006	394678	XB-GENE-853213	Q6P615	mRNA	PREDICTED: Xenopus tropicalis apolipoprotein E (apoe), transcript variant X1	apoe	49.5129	5.41464	22.9238	25.9504	4.54333	0.812008	24.5895	9.9816	33.8432	6.88863	2.96828	14.5667	0.239474	0.958734	-1.41456	0.375124	1.20255	0.533596	0.944871	-0.748617	0.595174	1.20255
apof	XM_002934510	100492376			mRNA	PREDICTED: Xenopus tropicalis apolipoprotein F (apof), transcript variant X1	apof	0.0644673	0.0384183	0.0245272	0.0424709	0	0	0.061326	0.020442	0.117522	0.0301537	0.035105	0.060927	NA	NA	NA	#VALUE!	NA	NA	NA	NA	#VALUE!	NA
apold1	NM_001078836	779757	XB-GENE-5814316	Q0V9X6	mRNA	Xenopus tropicalis apolipoprotein L domain containing 1 (apold1)	apold1	0.104449	1.40479	0.517641	0.675627	2.4174	15.043	3.6387	7.03303	4.78345	6.4352	2.59272	4.60379	0.00238157	0.158611	2.44577	5.44816	0.80506	0.00561293	0.138297	2.22968	4.69028	0.80506
apom	NM_001097309	100037868	XB-GENE-479083	A4IGK2	mRNA	Xenopus tropicalis apolipoprotein M (apom)	apom	5.67705	3.57386	5.15639	4.80243	6.02681	2.9428	8.6375	5.86904	4.39219	2.89938	2.81314	3.36824	0.754945	0.999678	0.118775	1.08581	0.380537	0.323108	0.881981	-0.376005	0.770568	0.380537
apoo	NM_001114243	100125130	XB-GENE-1002771	A9JS97	mRNA	Xenopus tropicalis apolipoprotein O (apoo)	apoo	12.755	12.6391	22.2635	15.8859	15.4154	15.3786	24.3557	18.3832	14.4089	10.4331	24.9858	16.6092	0.588104	0.999678	0.142995	1.10419	0.26403	0.980046	0.998261	-0.00660366	0.995433	0.26403
apool	NM_001142231	100216278	XB-GENE-5819844	B5DEV5	mRNA	Xenopus tropicalis apolipoprotein O-like (apool)	apool	9.07173	7.25784	9.12899	8.48618	7.16784	6.22248	6.50792	6.63275	9.98284	6.60783	6.56397	7.71821	0.389284	0.999678	-0.251097	0.840258	0.291662	0.641067	0.963862	-0.135975	0.910054	0.291662
apopt1	XM_004917179	100380039	XB-GENE-974588		mRNA	PREDICTED: Xenopus tropicalis apoptogenic 1, mitochondrial (apopt1)	apopt1	11.1588	10.6725	10.2969	10.7094	15.4545	19.6076	16.6742	17.2454	17.3432	14.5247	12.2676	14.7119	0.0410949	0.542329	0.466802	1.38204	0.228537	0.230555	0.825933	0.273999	1.20916	0.228537
app	XM_012956723	448208	XB-GENE-479154	Q6DJB6	mRNA	PREDICTED: Xenopus tropicalis amyloid beta (A4) precursor protein (app), transcript variant X3	app	66.6948	60.0281	68.3791	65.034	112.796	52.0645	69.6783	78.1797	78.1469	80.7736	48.2198	69.0468	0.547529	0.999678	0.12385	1.08964	0.205913	0.940261	0.995475	0.0154314	1.01075	0.205913
appbp2	XM_002933824	100487715	XB-GENE-951373		mRNA	PREDICTED: Xenopus tropicalis amyloid beta precursor protein (cytoplasmic tail) binding protein 2 (appbp2)	appbp2	13.8507	10.1725	21.4848	15.1693	12.792	7.84546	19.1823	13.2733	10.9956	10.5958	14.2185	11.9366	0.511185	0.999678	-0.155603	0.897757	0.23684	0.33302	0.885752	-0.229273	0.853065	0.23684
appl1	XM_004914174	100038055	XB-GENE-855791		mRNA	PREDICTED: Xenopus tropicalis adaptor protein, phosphotyrosine interaction, PH domain and leucine zipper containing 1 (appl1)	appl1	9.40999	15.6824	8.29873	11.1304	14.3875	24.8913	7.27559	15.5181	18.4264	16.7549	13.168	16.1164	0.535493	0.999678	0.224493	1.16837	0.362294	0.280316	0.86324	0.391136	1.31143	0.362294
appl2	NM_001112918	100127202	XB-GENE-855619	A9JTS8	mRNA	Xenopus tropicalis adaptor protein, phosphotyrosine interacting with PH domain and leucine zipper 2 (appl2)	appl2	6.31792	8.95711	6.15665	7.14389	5.02128	7.59618	5.90526	6.17424	7.17077	9.59369	6.42331	7.72926	0.479185	0.999678	-0.156382	0.897272	0.220999	0.807692	0.983817	0.0537921	1.03799	0.220999
aprt	XM_018093014	493317	XB-GENE-5848953	Q66KD7	mRNA	PREDICTED: Xenopus tropicalis adenine phosphoribosyltransferase (aprt), transcript variant X1	aprt	125.452	77.0681	92.1923	98.2375	131.781	23.2791	67.7085	74.2563	62.0867	48.6906	37.9846	49.5873	0.312133	0.994172	-0.485889	0.714057	0.480718	0.136697	0.730922	-0.715406	0.609034	0.480718
aptx	XM_018091896	403092	XB-GENE-1015068	P61801,A9UL60	mRNA	PREDICTED: Xenopus tropicalis aprataxin (aptx), transcript variant X3	aptx	4.01807	3.56882	5.97099	4.51929	4.77919	2.92654	6.0272	4.57764	5.58998	3.84268	5.44959	4.96075	0.981188	0.999678	-0.00675332	0.99533	0.2864	0.797368	0.981899	0.0735344	1.05229	0.2864
aqp1	NM_001005829	448309	XB-GENE-1217296	Q6DJ01	mRNA	Xenopus tropicalis aquaporin 1 (Colton blood group) (aqp1)	aqp1	0	0.0918453	0.0829994	0.0582815	2.14138	2.32972	0.795999	1.7557	0.203518	0.273999	0	0.159172	NA	NA	NA	#VALUE!	NA	NA	NA	NA	#VALUE!	NA
aqp10	XM_002943358	100490571	XB-GENE-480662		mRNA	PREDICTED: Xenopus tropicalis aquaporin 10 (aqp10), transcript variant X1	aqp10	0.0271028	0	0.0421777	0.0230935	0	0	0	0	0.0376402	0	0	0.0125467	NA	NA	NA	#VALUE!	NA	NA	NA	NA	#VALUE!	NA
aqp11	XM_018091763	100038073	XB-GENE-481474		mRNA	PREDICTED: Xenopus tropicalis aquaporin 11 (aqp11), transcript variant X2	aqp11	46.1726	58.5258	12.6054	39.1013	65.5251	71.5828	10.0276	49.0452	55.4973	52.5626	17.3538	41.8046	0.879697	0.999678	0.0568048	1.04016	0.375313	0.859762	0.987247	0.066309	1.04703	0.375313
aqp12a	XM_002935100	100485225	XB-GENE-481663		mRNA	PREDICTED: Xenopus tropicalis aquaporin 12A (aqp12a)	aqp12a	0.053416	0	0	0.0178053	0.034097	0	0.437069	0.157055	0.297988	0.148511	1.25283	0.566443	NA	NA	NA	#VALUE!	NA	NA	NA	NA	#VALUE!	NA
aqp2	NM_001015749	548466	XB-GENE-481401	Q5EBG0	mRNA	Xenopus tropicalis aquaporin 2 (aqp2)	aqp2	0	0	0	0	0.0329903	0.0455146	0	0.0261683	0.73839	0.180376	0.043082	0.320616	NA	NA	NA	#VALUE!	NA	NA	NA	NA	#VALUE!	NA
aqp3	XM_012962938	549599	XB-GENE-488014	Q28DL6	mRNA	PREDICTED: Xenopus tropicalis aquaporin 3 (Gill blood group) (aqp3), transcript variant X1	aqp3	18.0258	4.33778	9.73696	10.7002	5.39612	2.02048	7.55774	4.99145	10.6017	4.38254	1.84066	5.60829	0.233067	0.949883	-0.749594	0.594771	0.628593	0.234074	0.828243	-0.747981	0.595436	0.628593
aqp4	NM_001317845	100487371	XB-GENE-487854		mRNA	Xenopus tropicalis aquaporin 4 (aqp4), transcript variant 1	aqp4	0	0	0.142913	0.0476377	0.0675254	0	0	0.0225085	0.0715431	0	0	0.0238477	NA	NA	NA	#VALUE!	NA	NA	NA	NA	#VALUE!	NA
aqp5	NM_001310112	100491662	XB-GENE-479726	A0A060PX33	mRNA	Xenopus tropicalis aquaporin 5 (aqp5)	aqp5	0	0	0	0	0	0	0	0	0	0	0	0	NA	NA	NA	#VALUE!	NA	NA	NA	NA	#VALUE!	NA
aqp7	NM_001015726	548443	XB-GENE-484060	Q5FW23	mRNA	Xenopus tropicalis aquaporin 7 (aqp7)	aqp7	0	0	0	0	0	0	0	0	0	0	0	0	NA	NA	NA	#VALUE!	NA	NA	NA	NA	#VALUE!	NA
aqp8	NM_001114256	100135726	XB-GENE-481926	B0BM29	mRNA	Xenopus tropicalis aquaporin 8 (aqp8)	aqp8	0	0	0	0	0	0	0.0153658	0.00512192	0.0397518	0	0.0495539	0.0297685	NA	NA	NA	#VALUE!	NA	NA	NA	NA	#VALUE!	NA
aqp9	XM_002937673	100493943	XB-GENE-481514		mRNA	PREDICTED: Xenopus tropicalis aquaporin 9 (aqp9)	aqp9	0.666451	0.45178	0.409324	0.509185	3.28424	0.693358	0.896893	1.62483	1.17353	0.775721	0.230683	0.726646	0.0432662	0.551137	0.910722	1.87999	0.4506	0.73601	0.973992	0.151916	1.11104	0.4506
aqr	XM_002932843	100498148	XB-GENE-1217636		mRNA	PREDICTED: Xenopus tropicalis aquarius intron-binding spliceosomal factor (aqr)	aqr	44.311	55.3161	30.1762	43.2678	49.5429	57.8899	26.6768	44.7032	35.0408	40.6725	39.168	38.2937	0.979699	0.999678	-0.00656233	0.995462	0.257887	0.673287	0.966536	-0.108736	0.9274	0.257887
ar	XM_002941842	100489816	XB-GENE-479429		mRNA	PREDICTED: Xenopus tropicalis androgen receptor (dihydrotestosterone receptor; testicular feminization; spinal and bulbar muscular atrophy; Kennedy disease) (ar)	ar	0.0931032	0.175619	0.118138	0.128953	0.0492085	0.0670638	0.0308306	0.0490343	0.0455261	0.161861	0.0539666	0.0871178	0.105885	0.775347	-0.937657	0.52208	0.579885	0.37205	0.903888	-0.517629	0.698519	0.579885
araf	XM_004920696	100495479	XB-GENE-5755831	A0A1B8XTR1	mRNA	PREDICTED: Xenopus tropicalis A-Raf proto-oncogene, serine/threonine kinase (araf)	araf	18.8542	13.6773	14.1443	15.5586	16.5925	9.65272	12.8876	13.0443	15.3664	12.8812	11.0063	13.0846	0.321094	0.996755	-0.222358	0.857163	0.224103	0.394781	0.912088	-0.190707	0.876176	0.224103
arap1	XM_002944078	100490916	XB-GENE-6047687		mRNA	PREDICTED: Xenopus tropicalis ArfGAP with RhoGAP domain, ankyrin repeat and PH domain 1 (arap1)	arap1	0.28574	0.371279	0.196936	0.284652	0.359923	0.725616	0.0917725	0.392437	0.837132	0.558204	0.181594	0.525644	0.9272	0.999678	0.0634834	1.04499	0.694806	0.5276	0.943164	0.438891	1.35556	0.694806
arap2	XM_018090919	100494395	XB-GENE-991948		mRNA	PREDICTED: Xenopus tropicalis ArfGAP with RhoGAP domain, ankyrin repeat and PH domain 2 (arap2)	arap2	0.086425	0.0278439	0.0187059	0.0443249	0.0302668	0.0276298	0.0711342	0.0430103	0.0217	0.0220196	0.0264275	0.0233824	NA	NA	NA	#VALUE!	NA	NA	NA	NA	#VALUE!	NA
arap3	XM_002933637	100492779	XB-GENE-983598		mRNA	PREDICTED: Xenopus tropicalis ArfGAP with RhoGAP domain, ankyrin repeat and PH domain 3 (arap3)	arap3	12.1335	12.5972	3.58049	9.43707	21.49	9.42581	6.08806	12.3346	9.51621	12.0821	3.04056	8.21297	0.326186	0.996755	0.256035	1.19419	0.260775	0.509104	0.939912	-0.172172	0.887505	0.260775
arc	XM_004918927	100271754	XB-GENE-985164		mRNA	PREDICTED: Xenopus tropicalis activity-regulated cytoskeleton-associated protein (arc)	arc	0	0	0	0	0	0	0	0	0	0	0.0189029	0.00630098	NA	NA	NA	#VALUE!	NA	NA	NA	NA	#VALUE!	NA
arc2	XM_012964745	779565	XB-GENE-6453946	C4B802	mRNA	PREDICTED: Xenopus tropicalis amphibian RCA protein 2 (arc2), transcript variant X1	arc2	0.996203	0.514901	0.65623	0.722445	1.89804	1.63272	3.08353	2.20476	2.76676	0.941713	0.886534	1.53167	0.00768897	0.276019	1.12461	2.18042	0.421923	0.156765	0.761406	0.597458	1.51305	0.421923
arc3	NM_001127127	100145756	XB-GENE-6454074	B1WB66	mRNA	Xenopus tropicalis amphibian RCA protein 3 (arc3)	arc3	6.16998	5.14027	7.7591	6.35645	7.98095	4.1013	10.1483	7.41018	8.16433	7.51604	5.84469	7.17502	0.73492	0.999678	0.104508	1.07513	0.308659	0.771579	0.97666	0.089607	1.06408	0.308659
arcn1	NM_001016978	549732	XB-GENE-986163	Q28E96	mRNA	Xenopus tropicalis archain 1 (arcn1)	arcn1	134.553	147.262	85.7607	122.525	128.98	131.249	61.4399	107.223	111.131	132.402	64.3193	102.617	0.299483	0.991036	-0.171325	0.888026	0.165126	0.17894	0.778667	-0.221934	0.857415	0.165126
areg	NM_001126733	100145251		B0JZV6	mRNA	Xenopus tropicalis amphiregulin (areg)	areg	0.806721	1.46074	4.13918	2.13555	1.53155	4.47116	15.6698	7.22416	10.035	7.54692	4.31585	7.29925	0.097269	0.753255	1.00326	2.00452	0.605015	0.0257238	0.339347	1.3494	2.54806	0.605015
arel1	XM_012968323	496863	XB-GENE-5852856	Q5M7K7	mRNA	PREDICTED: Xenopus tropicalis apoptosis resistant E3 ubiquitin protein ligase 1 (arel1), transcript variant X1	arel1	23.3447	25.0099	15.0555	21.1367	23.2823	26.6457	14.4339	21.454	19.068	20.065	21.0809	20.0713	0.984235	0.999678	-0.0036596	0.997467	0.185209	0.773287	0.976942	-0.0533547	0.963693	0.185209
arf1	XM_012971621	431681	XB-GENE-950251	Q6NT85	mRNA	PREDICTED: Xenopus tropicalis ADP ribosylation factor 1 (arf1), transcript variant X1	arf1	599.299	604.067	421.911	541.759	518.887	535.295	364.461	472.881	485.99	595.028	418.643	499.887	0.404164	0.999678	-0.141459	0.906602	0.169573	0.535102	0.945226	-0.105176	0.929692	0.169573
arf3	XM_012956457	100145191	XB-GENE-952628	B0JZE7	mRNA	PREDICTED: Xenopus tropicalis ADP ribosylation factor 3 (arf3), transcript variant X1	arf3	10.3369	6.79444	4.13999	7.09046	5.65875	8.51257	4.42919	6.20017	6.42393	7.02209	4.25866	5.90156	0.572493	0.999678	-0.109013	0.927222	0.193154	0.389832	0.909998	-0.166098	0.89125	0.193154
arf4	NM_001030477	595036	XB-GENE-484079	Q5BJ34	mRNA	Xenopus tropicalis ADP ribosylation factor 4 (arf4)	arf4	392.179	503.071	573.064	489.438	475.904	426.301	523.733	475.312	349.697	425.667	521.388	432.251	0.81281	0.999678	-0.0379745	0.974021	0.160363	0.35196	0.89321	-0.149265	0.90171	0.160363
arf5	NM_203687	394614	XB-GENE-968852	Q6P7Z6	mRNA	Xenopus tropicalis ADP ribosylation factor 5 (arf5)	arf5	333.061	399.962	264.633	332.552	315.967	422.803	212.107	316.959	291.681	346.968	279.521	306.056	0.650013	0.999678	-0.0790499	0.946681	0.174217	0.542399	0.94768	-0.106131	0.929076	0.174217
arf6	XM_012968173	395051	XB-GENE-5743884	Q6P1V0	mRNA	PREDICTED: Xenopus tropicalis ADP-ribosylation factor 6 (arf6), transcript variant X1	arf6	94.5575	88.9963	51.0922	78.2153	92.9745	76.3299	47.3203	72.2082	88.2595	84.9	65.937	79.6988	0.594848	0.999678	-0.0838876	0.943512	0.157736	0.949702	0.996507	0.00995019	1.00692	0.157736
arf6.2	NM_001006796	448503	XB-GENE-967358	Q6DFR9	mRNA	Xenopus tropicalis ADP ribosylation factor 6 (arf6.2)	arf6.2	60.3603	58.2143	39.5289	52.7012	66.2811	59.9289	40.907	55.7057	58.22	63.0837	49.9973	57.1003	0.828527	0.999678	0.0366756	1.02575	0.169332	0.664617	0.965743	0.0734133	1.0522	0.169332
arfgap1	NM_001130341	100170564	XB-GENE-948122	B3DLX5	mRNA	Xenopus tropicalis ADP ribosylation factor GTPase activating protein 1 (arfgap1)	arfgap1	112.912	113.732	83.0075	103.217	150.681	110.536	67.7312	109.649	108.773	111.993	68.2643	96.3435	0.948234	0.999678	-0.0101626	0.992981	0.156529	0.562539	0.950939	-0.090642	0.939105	0.156529
arfgap2	NM_001015850	548567	XB-GENE-493374	Q5EB21	mRNA	Xenopus tropicalis ADP ribosylation factor GTPase activating protein 2 (arfgap2)	arfgap2	107.866	136.358	108.76	117.661	150.96	123.963	108.147	127.69	103.512	126.78	113.76	114.684	0.677488	0.999678	0.0652393	1.04626	0.156865	0.810397	0.983817	-0.0376342	0.974251	0.156865
arfgap3	NM_001016210	548964	XB-GENE-493413	Q28CK6	mRNA	Xenopus tropicalis ADP ribosylation factor GTPase activating protein 3 (arfgap3)	arfgap3	16.3327	19.2801	18.3111	17.9747	19.6501	20.5502	18.4812	19.5605	18.3691	18.6919	14.2635	17.1081	0.724466	0.999678	0.0618438	1.0438	0.175445	0.716105	0.973383	-0.0638042	0.956738	0.175445
arfgef1	XM_012965258	100492065	XB-GENE-6050637		mRNA	PREDICTED: Xenopus tropicalis ADP ribosylation factor guanine nucleotide exchange factor 1 (arfgef1), transcript variant X2	arfgef1	7.71967	8.32637	6.40069	7.48224	6.91545	9.86409	6.70823	7.82926	12.3018	10.128	7.46344	9.96442	0.896852	0.999678	0.0228699	1.01598	0.176412	0.158397	0.762353	0.248826	1.18824	0.176412
arfgef2	XM_018097882	100492055	XB-GENE-6041969		mRNA	PREDICTED: Xenopus tropicalis ADP ribosylation factor guanine nucleotide exchange factor 2 (arfgef2), transcript variant X2	arfgef2	47.576	52.6346	20.4216	40.2107	32.188	42.728	21.5592	32.1584	43.6011	55.1939	27.3659	42.0536	0.409604	0.999678	-0.19469	0.873761	0.236105	0.794518	0.981333	0.061493	1.04355	0.236105
arfip1	XM_012961385	496949	XB-GENE-951005	Q5I095	mRNA	PREDICTED: Xenopus tropicalis ADP ribosylation factor interacting protein 1 (arfip1), transcript variant X2	arfip1	26.6793	17.3765	31.4144	25.1568	20.7574	14.7184	34.8468	23.4408	20.8884	20.8291	21.4036	21.0404	0.676738	0.999678	-0.104007	0.930445	0.249466	0.472593	0.930636	-0.179183	0.883203	0.249466
arfip2	XM_002943916	100380075	XB-GENE-997831		mRNA	PREDICTED: Xenopus tropicalis ADP ribosylation factor interacting protein 2 (arfip2)	arfip2	32.6609	22.4075	24.8942	26.6542	32.8749	13	23.6917	23.1889	23.7089	22.9	15.267	20.6253	0.315315	0.995259	-0.223753	0.856335	0.222833	0.240006	0.834599	-0.261822	0.834034	0.222833
arg1	NM_001006713	448358	XB-GENE-966913	Q6DIU5	mRNA	Xenopus tropicalis arginase 1 (arg1)	arg1	3.0555	1.40578	2.80374	2.42167	0.806021	1.63946	3.35654	1.93401	3.79656	2.84803	3.58141	3.40867	0.386155	0.999678	-0.328549	0.796337	0.379119	0.347626	0.892109	0.356069	1.27993	0.379119
arg2	NM_001079217	780142	XB-GENE-482624	Q05AR1	mRNA	Xenopus tropicalis arginase 2 (arg2)	arg2	0.787558	1.88307	0.610203	1.09361	1.28335	5.98392	3.24019	3.50249	1.50469	1.93472	2.74033	2.05991	0.024123	0.449563	1.09828	2.14099	0.487006	0.158931	0.762823	0.686034	1.60885	0.487006
arglu1	NM_203949	394894	XB-GENE-5857929	Q6P2W5	mRNA	Xenopus tropicalis arginine and glutamate rich 1 (arglu1)	arglu1	290.481	339.355	295.246	308.361	273.848	311.376	263.446	282.89	213.243	277.238	268.026	252.836	0.593809	0.999678	-0.0843493	0.94321	0.158157	0.13442	0.729165	-0.236745	0.848658	0.158157
arhgap1	NM_001008140	493503	XB-GENE-1015089	Q66IH1	mRNA	Xenopus tropicalis Rho GTPase activating protein 1 (arhgap1)	arhgap1	33.2915	30.835	30.4989	31.5418	53.6813	33.3964	31.3007	39.4595	43.2637	34.0154	28.905	35.3947	0.258865	0.974995	0.180334	1.13315	0.159718	0.594404	0.960473	0.0850442	1.06072	0.159718
arhgap10	XM_002933502	100145146	XB-GENE-921747		mRNA	PREDICTED: Xenopus tropicalis Rho GTPase activating protein 10 (arhgap10), transcript variant X1	arhgap10	12.4089	11.6571	8.71768	10.9279	8.35575	9.27412	7.61051	8.41346	10.0486	11.1396	5.97622	9.05483	0.201818	0.922558	-0.261586	0.83417	0.204942	0.24548	0.83981	-0.23802	0.847908	0.204942
arhgap11a.1	XM_012968063	100158559	XB-GENE-1010876	B2GUD1	mRNA	PREDICTED: Xenopus tropicalis Rho GTPase activating protein 11A, gene 1 (arhgap11a.1), transcript variant X1	arhgap11a.1	56.7735	58.0713	41.8227	52.2225	62.5453	76.3976	39.0362	59.3264	64.6281	60.9273	62.7236	62.7596	0.512585	0.999678	0.102483	1.07362	0.156505	0.299758	0.873339	0.162289	1.11906	0.156505
arhgap11a.2	XM_018096628	100495220	XB-GENE-5843957		mRNA	PREDICTED: Xenopus tropicalis Rho GTPase activating protein 11A, gene 2 (arhgap11a.2), transcript variant X2	arhgap11a.2	1.51669	2.01604	2.7707	2.10115	2.34781	7.26716	7.6517	5.75556	11.4397	8.0416	14.5617	11.3476	0.00128317	0.120327	0.903817	1.87101	0.280713	3.54512e-09	2.44451e-06	1.65737	3.15441	0.280713
arhgap12	XM_004915452	100493129	XB-GENE-961971		mRNA	PREDICTED: Xenopus tropicalis Rho GTPase activating protein 12 (arhgap12), transcript variant X3	arhgap12	34.3155	32.2538	24.0303	30.1999	15.6216	25.0785	19.2498	19.9833	21.2013	25.2878	17.8882	21.4591	0.00811366	0.27998	-0.429119	0.742715	0.162097	0.0230446	0.322287	-0.368396	0.774643	0.162097
arhgap15	XM_018097301	100485536	XB-GENE-6038823		mRNA	PREDICTED: Xenopus tropicalis Rho GTPase activating protein 15 (arhgap15)	arhgap15	0	0	0	0	0	0	0	0	0	0	0	0	NA	NA	NA	#VALUE!	NA	NA	NA	NA	#VALUE!	NA
arhgap17	XM_002932466	549590	XB-GENE-981776		mRNA	PREDICTED: Xenopus tropicalis Rho GTPase activating protein 17 (arhgap17), transcript variant X1	arhgap17	45.8305	48.5792	42.1072	45.5056	49.6279	74.3374	44.305	56.0901	105.052	91.1681	75.7651	90.6616	0.28707	0.989342	0.170209	1.12522	0.159885	2.58413e-05	0.00288951	0.672689	1.59404	0.159885
arhgap18	NM_001078868	779789	XB-GENE-988160	Q0V9S1	mRNA	Xenopus tropicalis Rho GTPase activating protein 18 (arhgap18)	arhgap18	4.90975	6.90354	2.12864	4.64731	7.60177	10.2797	1.49781	6.45976	8.81483	8.7816	4.4839	7.36011	0.691784	0.999678	0.153211	1.11204	0.386472	0.20058	0.802628	0.494645	1.40897	0.386472
arhgap19	XM_018095858	100497228	XB-GENE-6041529		mRNA	PREDICTED: Xenopus tropicalis Rho GTPase activating protein 19 (arhgap19), transcript variant X2	arhgap19	24.5782	20.6015	8.73744	17.9724	27.2081	20.9432	6.93882	18.3634	20.0534	19.5054	9.51501	16.3579	0.794766	0.999678	-0.0465706	0.968235	0.179031	0.623294	0.961558	-0.0879377	0.940867	0.179031
arhgap20	NM_001079253	780178	XB-GENE-1005914	A0JM05	mRNA	Xenopus tropicalis Rho GTPase activating protein 20 (arhgap20)	arhgap20	0.587716	0.403167	0.585815	0.525566	0.456376	0.968195	0.766321	0.730298	3.64646	2.11182	2.07501	2.6111	0.367132	0.999678	0.288192	1.22111	0.319553	1.27484e-06	0.000319165	1.5478	2.92371	0.319553
arhgap21	XM_018094500	100037846	XB-GENE-1011028	A2RUV4	mRNA	PREDICTED: Xenopus tropicalis Rho GTPase activating protein 21 (arhgap21), transcript variant X1	arhgap21	23.4361	28.585	23.1472	25.0561	23.0887	24.6174	19.5107	22.4056	18.4696	20.6203	21.5382	20.2094	0.42569	0.999678	-0.125587	0.916631	0.157656	0.137493	0.732196	-0.234149	0.850186	0.157656
arhgap22	XR_001924915	100127847	XB-GENE-5807514		misc_RNA	PREDICTED: Xenopus tropicalis Rho GTPase activating protein 22 (arhgap22), transcript variant X7	arhgap22	10.683	6.79062	8.32535	8.59967	12.6647	3.13117	10.098	8.63127	6.20392	6.43002	3.85106	5.495	0.718125	0.999678	-0.144947	0.904413	0.401553	0.264711	0.850758	-0.447862	0.733128	0.401553
arhgap23	XM_002940156	100496640	XB-GENE-1194381		mRNA	PREDICTED: Xenopus tropicalis Rho GTPase activating protein 23 (arhgap23), transcript variant X2	arhgap23	33.5468	21.7359	21.8876	25.7234	41.745	13.8259	22.6402	26.0704	24.4462	17.8498	11.8126	18.0362	0.718538	0.999678	-0.0892331	0.940022	0.247586	0.116918	0.702587	-0.388175	0.764095	0.247586
arhgap24	XM_018097447	100488856	XB-GENE-996257		mRNA	PREDICTED: Xenopus tropicalis Rho GTPase activating protein 24 (arhgap24), transcript variant X1	arhgap24	0.184887	0	0.0207283	0.0685385	0.18922	0	0	0.0630735	0	0.0774133	0	0.0258044	NA	NA	NA	#VALUE!	NA	NA	NA	NA	#VALUE!	NA
arhgap25	NM_001006709	448347	XB-GENE-1002911	Q6DIV7	mRNA	Xenopus tropicalis Rho GTPase activating protein 25 (arhgap25)	arhgap25	0.122937	0.170694	0.363678	0.219103	0.227335	0.768544	0.375642	0.457174	1.83498	1.23299	0.663165	1.24371	0.163427	0.875521	0.676104	1.59782	0.485136	0.000480565	0.0248957	1.69379	3.23504	0.485136
arhgap26	NM_001126773	100145296	XB-GENE-1011980	B5DFQ4	mRNA	Xenopus tropicalis Rho GTPase activating protein 26 (arhgap26)	arhgap26	1.99145	1.97403	1.33379	1.76642	2.16006	2.40642	1.29511	1.95386	3.53309	2.38063	2.1313	2.68167	0.8161	0.999678	0.0661013	1.04688	0.284228	0.179273	0.779117	0.381718	1.30289	0.284228
arhgap27	XM_002933160	779583	XB-GENE-982958		mRNA	PREDICTED: Xenopus tropicalis Rho GTPase activating protein 27 (arhgap27)	arhgap27	8.31044	9.00431	14.7298	10.6815	7.39411	7.60921	13.3248	9.44271	13.1656	10.9748	14.9751	13.0385	0.42489	0.999678	-0.146568	0.903397	0.183677	0.253446	0.843919	0.209763	1.1565	0.183677
arhgap28	XM_002938054	100488165	XB-GENE-1013085		mRNA	PREDICTED: Xenopus tropicalis Rho GTPase activating protein 28 (arhgap28)	arhgap28	7.17401	1.84852	4.22712	4.41655	9.8933	1.71564	7.79008	6.46634	5.57194	2.43781	0.745563	2.91843	0.703019	0.999678	0.279592	1.21385	0.733359	0.414895	0.916525	-0.597914	0.660709	0.733359
arhgap29	NM_001130291	100170512	XB-GENE-964890	B3DLN8	mRNA	Xenopus tropicalis Rho GTPase activating protein 29 (arhgap29)	arhgap29	30.1607	32.3337	27.0643	29.8529	23.9863	28.3386	27.0839	26.4696	32.6989	35.4779	26.7682	31.6484	0.434037	0.999678	-0.124365	0.917408	0.158973	0.887788	0.991797	0.0224316	1.01567	0.158973
arhgap30	XM_002943972	100496292	XB-GENE-5915753		mRNA	PREDICTED: Xenopus tropicalis Rho GTPase activating protein 30 (arhgap30)	arhgap30	0.0861022	0.153524	0.0858246	0.108484	0.0245362	0.0333803	0.0379059	0.0319408	0.0535793	0.120157	0.0766769	0.0834712	NA	NA	NA	#VALUE!	NA	NA	NA	NA	#VALUE!	NA
arhgap31	XM_012958292	100489741	XB-GENE-6467299		partial mRNA	PREDICTED: Xenopus tropicalis Rho GTPase activating protein 31 (arhgap31)	arhgap31	1.51697	0.821041	1.46559	1.26787	1.75506	0.892155	2.15637	1.6012	2.68853	1.46155	1.87134	2.00714	0.525362	0.999678	0.187051	1.13843	0.294522	0.127887	0.717909	0.448407	1.36453	0.294522
arhgap32	XM_018095928	734056	XB-GENE-1002474		mRNA	PREDICTED: Xenopus tropicalis Rho GTPase activating protein 32 (arhgap32), transcript variant X3	arhgap32	15.7804	16.5803	20.5277	17.6295	18.5151	15.053	21.0006	18.1896	16.1616	15.7638	17.4714	16.4656	0.887148	0.999678	0.0225105	1.01573	0.158621	0.599397	0.960719	-0.0833187	0.943884	0.158621
arhgap33	NM_001097300	100037855	XB-GENE-852586	A3KN96	mRNA	Xenopus tropicalis Rho GTPase activating protein 33 (arhgap33)	arhgap33	11.1228	7.72706	4.86575	7.90522	4.53354	3.96616	4.19152	4.2304	4.18167	5.78346	2.47199	4.14571	0.00337695	0.189441	-0.596991	0.661131	0.20367	0.00136772	0.0516766	-0.652026	0.636386	0.20367
arhgap35	XM_018096665	100498460	XB-GENE-999477	F7BJE3	mRNA	PREDICTED: Xenopus tropicalis Rho GTPase activating protein 35 (arhgap35), transcript variant X5	arhgap35	39.7918	36.75	35.9571	37.4996	32.8954	29.1976	34.182	32.0916	24.4494	28.5421	27.2183	26.7366	0.278952	0.985403	-0.169533	0.88913	0.156588	0.0217393	0.312259	-0.359351	0.779515	0.156588
arhgap36	XM_018096369	100489807	XB-GENE-17329860		mRNA	PREDICTED: Xenopus tropicalis Rho GTPase activating protein 36 (arhgap36)	arhgap36	28.185	31.9135	23.0633	27.7206	29.2636	24.9757	22.5331	25.5908	16.488	18.8667	17.2263	17.527	0.639957	0.999678	-0.0858454	0.942232	0.183525	0.0105676	0.206719	-0.469215	0.722358	0.183525
arhgap39	XM_018090606	101732569	XB-GENE-6049004		partial mRNA	PREDICTED: Xenopus tropicalis Rho GTPase activating protein 39 (arhgap39)	arhgap39	0.409481	0.752571	0.41068	0.524244	0.570513	1.08966	0.764507	0.808226	1.39208	1.18535	0.872783	1.15007	0.244927	0.964097	0.411009	1.32962	0.353477	0.024851	0.333544	0.7931	1.73279	0.353477
arhgap4	XM_012968090	100170556	XB-GENE-5965169	B3DLW3	mRNA	PREDICTED: Xenopus tropicalis Rho GTPase activating protein 4 (arhgap4), transcript variant X1	arhgap4	1.94006	1.00587	5.77281	2.90625	5.5352	1.66888	7.93541	5.0465	7.77362	3.25717	10.9505	7.32708	0.282313	0.986718	0.608662	1.52484	0.566125	0.064422	0.552745	1.0469	2.06609	0.566125
arhgap40	XM_004918532	100493159	XB-GENE-6050151		mRNA	PREDICTED: Xenopus tropicalis Rho GTPase activating protein 40 (arhgap40), transcript variant X1	arhgap40	1.77668	0.785514	4.55855	2.37358	0.241734	0.98653	2.79217	1.34015	2.32247	1.33449	2.53981	2.06559	0.15305	0.859749	-0.753946	0.592979	0.527663	0.909265	0.993623	0.0601353	1.04256	0.527663
arhgap42	XM_002935573	100493816	XB-GENE-6045446		mRNA	PREDICTED: Xenopus tropicalis Rho GTPase activating protein 42 (arhgap42)	arhgap42	5.67272	2.96541	2.02147	3.5532	5.75631	2.24805	3.19754	3.73397	4.81101	3.55231	0.878851	3.08072	0.873661	0.999678	0.0504637	1.0356	0.317362	0.356648	0.895217	-0.292535	0.816466	0.317362
arhgap44	XM_012952696	100497272	XB-GENE-6037573		mRNA	PREDICTED: Xenopus tropicalis Rho GTPase activating protein 44 (arhgap44), transcript variant X5	arhgap44	1.37744	1.03638	0.791945	1.06859	1.09405	1.09623	0.996361	1.06221	0.935521	0.698815	0.636168	0.756835	0.98863	0.999678	0.00445698	1.00309	0.312744	0.269787	0.853097	-0.34513	0.787237	0.312744
arhgap45	NM_001114499	100125789	XB-GENE-990078	B0JZA0	mRNA	Xenopus tropicalis Rho GTPase activating protein 45 (arhgap45)	arhgap45	47.9619	44.6682	48.2193	46.9498	12.2623	15.4313	32.7393	20.1443	31.9128	40.3247	39.2207	37.1527	1.81116e-07	0.000249774	-0.95649	0.515309	0.183315	0.164014	0.767827	-0.255119	0.837918	0.183315
arhgap5	XM_004917274	100499209	XB-GENE-982380		mRNA	PREDICTED: Xenopus tropicalis Rho GTPase activating protein 5 (arhgap5), transcript variant X1	arhgap5	94.039	92.8567	78.5526	88.4828	78.6857	89.9149	70.6879	79.7628	80.9861	90.5166	76.2019	82.5682	0.472688	0.999678	-0.113134	0.924578	0.157543	0.537339	0.94621	-0.0971793	0.934859	0.157543
arhgap6	NM_001113031	100127692	XB-GENE-976843	A8WGG7	mRNA	Xenopus tropicalis Rho GTPase activating protein 6 (arhgap6)	arhgap6	13.93	16.7929	10.7875	13.8368	17.7825	15.0216	11.7355	14.8465	19.1882	21.4717	14.7433	18.4677	0.73079	0.999678	0.063752	1.04518	0.185285	0.14995	0.752726	0.266756	1.2031	0.185285
arhgap8	NM_001016951	549705	XB-GENE-6455435	Q28FZ6	mRNA	Xenopus tropicalis Rho GTPase activating protein 8 (arhgap8)	arhgap8	72.8558	80.7418	79.5118	77.7032	37.5356	61.3043	72.6904	57.1768	65.4182	76.2718	86.7382	76.1427	0.0248042	0.454215	-0.361881	0.77815	0.161234	0.811876	0.983978	-0.0383748	0.973751	0.161234
arhgap9	XM_004911900	100494875	XB-GENE-1013568		mRNA	PREDICTED: Xenopus tropicalis Rho GTPase activating protein 9 (arhgap9), transcript variant X2	arhgap9	0.0793204	0.113158	0.124145	0.105541	0.0203585	0.0279533	0.0805589	0.0429569	0.141664	0.0878558	0	0.0765065	NA	NA	NA	#VALUE!	NA	NA	NA	NA	#VALUE!	NA
arhgdia	NM_001004847	448131	XB-GENE-973541	Q6GL47	mRNA	Xenopus tropicalis Rho GDP dissociation inhibitor (GDI) alpha (arhgdia)	arhgdia	14.2478	13.2114	11.5289	12.9961	16.2475	17.5176	12.0919	15.2857	16.3554	13.4411	9.08517	12.9606	0.420797	0.999678	0.150228	1.10974	0.18661	0.751598	0.975154	-0.0590682	0.959884	0.18661
arhgdib	NM_001006837	448583	XB-GENE-943891	Q6DF26	mRNA	Xenopus tropicalis Rho GDP dissociation inhibitor (GDI) beta (arhgdib)	arhgdib	17.2548	1.23344	8.82157	9.10328	1.24592	0.087395	2.58644	1.30658	0	0.26974	1.65655	0.642098	0.105218	0.774542	-2.06866	0.238381	1.2769	0.0154714	0.260568	-3.09156	0.117313	1.2769
arhgdig	NM_001007515	493242	XB-GENE-5955954	Q68F87	mRNA	Xenopus tropicalis Rho GDP dissociation inhibitor (GDI) gamma (arhgdig)	arhgdig	201.81	210.587	256.001	222.8	249.961	236.495	257.441	247.966	301.176	242.298	269.291	270.922	0.539306	0.999678	0.0960916	1.06887	0.156536	0.275703	0.858925	0.170628	1.12555	0.156536
arhgef1	XM_012967443	100037905	XB-GENE-1009790		mRNA	PREDICTED: Xenopus tropicalis Rho guanine nucleotide exchange factor 1 (arhgef1), transcript variant X3	arhgef1	57.651	50.0487	46.3823	51.3607	94.4276	64.637	51.4579	70.1742	78.6557	65.7442	48.439	64.2796	0.0769696	0.68073	0.27661	1.21135	0.156405	0.20266	0.80397	0.199262	1.14811	0.156405
arhgef10	XM_018094425	100490713	XB-GENE-877296		mRNA	PREDICTED: Xenopus tropicalis Rho guanine nucleotide exchange factor 10 (arhgef10), transcript variant X5	arhgef10	4.50298	1.28576	2.03839	2.60905	3.98271	1.17597	2.4134	2.52403	2.18968	1.54352	1.09978	1.61099	0.96031	0.999678	-0.0201213	0.98615	0.404333	0.326175	0.882276	-0.396994	0.759439	0.404333
arhgef10l	NM_001127901	100158460	XB-GENE-996306	B2GNE9	mRNA	Xenopus tropicalis Rho guanine nucleotide exchange factor 10 like (arhgef10l)	arhgef10l	0.896529	0.384789	1.18944	0.823587	0.691015	0.388198	2.23034	1.10319	0.715438	0.464075	1.17924	0.786252	0.810326	0.999678	0.0959923	1.0688	0.399959	0.961297	0.996786	-0.0194086	0.986637	0.399959
arhgef11	XM_018096634	100489979	XB-GENE-992398		mRNA	PREDICTED: Xenopus tropicalis Rho guanine nucleotide exchange factor 11 (arhgef11), transcript variant X7	arhgef11	27.5121	22.5274	36.8144	28.9513	36.4529	15.2197	38.0557	29.9094	20.3782	19.8525	23.8302	21.3536	0.848878	0.999678	-0.045772	0.968771	0.240209	0.216518	0.811956	-0.29686	0.814022	0.240209
arhgef12	NM_001079028	779951	XB-GENE-485387	Q0P4S2	mRNA	Xenopus tropicalis Rho guanine nucleotide exchange factor 12 (arhgef12)	arhgef12	14.4298	9.92837	9.76056	11.3729	11.0444	6.26582	13.3202	10.2101	12.9411	11.074	8.08546	10.7002	0.467142	0.999678	-0.15734	0.896677	0.216383	0.710959	0.973383	-0.0801848	0.945936	0.216383
arhgef16	XM_012966639	549614	XB-GENE-1015007		mRNA	PREDICTED: Xenopus tropicalis Rho guanine nucleotide exchange factor 16 (arhgef16), transcript variant X1	arhgef16	41.854	35.554	35.224	37.544	29.7308	37.55	43.6763	36.9857	56.1374	47.6608	36.287	46.6951	0.835566	0.999678	-0.0328803	0.977467	0.158407	0.25698	0.844949	0.179563	1.13254	0.158407
arhgef17	XM_002943129	100489655	XB-GENE-6044614	A0A1B8Y0T5	mRNA	PREDICTED: Xenopus tropicalis Rho guanine nucleotide exchange factor 17 (arhgef17)	arhgef17	11.2309	11.5549	15.4715	12.7524	21.8396	12.3065	18.1741	17.4401	10.9934	12.568	14.0831	12.5481	0.0959255	0.749868	0.272842	1.20819	0.163875	0.90862	0.993621	-0.0188095	0.987047	0.163875
arhgef2	NM_001001456	407848	XB-GENE-5909320	Q6NY14	mRNA	Xenopus tropicalis Rho/Rac guanine nucleotide exchange factor 2 (arhgef2)	arhgef2	58.5049	63.5867	81.2654	67.7857	121.54	70.3615	94.1239	95.3418	49.7923	46.5016	71.0211	55.7717	0.104282	0.773331	0.299078	1.23036	0.184112	0.255907	0.844949	-0.209173	0.865033	0.184112
arhgef25	NM_001130274	100170494	XB-GENE-6084380	B3DLI2	mRNA	Xenopus tropicalis Rho guanine nucleotide exchange factor 25 (arhgef25)	arhgef25	12.6648	7.64623	8.36157	9.55753	13.484	6.08059	9.42078	9.66177	13.2359	12.2047	5.96746	10.4693	0.938807	0.999678	-0.0202119	0.986088	0.26328	0.910531	0.993687	0.0295844	1.02072	0.26328
arhgef26	XM_002933248	100495357	XB-GENE-1011101		mRNA	PREDICTED: Xenopus tropicalis Rho guanine nucleotide exchange factor 26 (arhgef26), transcript variant X1	arhgef26	8.39462	4.70649	7.59296	6.89802	21.728	4.77631	7.22596	11.2434	7.81853	5.85238	3.54391	5.73827	0.469128	0.999678	0.292559	1.22481	0.404144	0.573479	0.952124	-0.227507	0.85411	0.404144
arhgef28	XM_012952889	100492169	XB-GENE-952324		mRNA	PREDICTED: Xenopus tropicalis Rho guanine nucleotide exchange factor 28 (arhgef28), transcript variant X5	arhgef28	10.2934	4.01848	14.0569	9.45626	3.73606	1.72217	12.297	5.9184	6.8953	6.22225	4.12533	5.74762	0.222459	0.937521	-0.679294	0.624471	0.556791	0.454387	0.92667	-0.416547	0.749216	0.556791
arhgef3.1	NM_001032332	613095	XB-GENE-5940983	Q4V789	mRNA	Xenopus tropicalis Rho guanine nucleotide exchange factor (GEF) 3, gene 1 (arhgef3.1)	arhgef3.1	0.568809	0.770748	2.02521	1.12159	1.00627	0.845411	3.77658	1.87609	1.70073	1.10035	3.22493	2.00867	0.281527	0.986718	0.39466	1.31463	0.366479	0.0894724	0.637125	0.62235	1.53938	0.366479
arhgef3.2	XM_004914175	100486292	XB-GENE-993949	A0A1B8Y8W7	mRNA	PREDICTED: Xenopus tropicalis Rho guanine nucleotide exchange factor 3 (arhgef3.2), transcript variant X1	arhgef3.2	35.4469	35.4893	28.1226	33.0196	25.2074	27.0463	24.9122	25.722	28.3814	40.4337	23.2099	30.675	0.106466	0.777252	-0.258941	0.835701	0.160406	0.477415	0.930636	-0.113963	0.924046	0.160406
arhgef33	XM_018093996	108647604	XB-GENE-951465		mRNA	PREDICTED: Xenopus tropicalis Rho guanine nucleotide exchange factor 33 (arhgef33)	arhgef33	0.0117963	0.0844056	0.0154476	0.0372165	0	0.0207784	0	0.00692612	0.0985392	0.049501	0.086373	0.0781377	NA	NA	NA	#VALUE!	NA	NA	NA	NA	#VALUE!	NA
arhgef37	XM_002936706	100490262	XB-GENE-988765		mRNA	PREDICTED: Xenopus tropicalis Rho guanine nucleotide exchange factor 37 (arhgef37), transcript variant X2	arhgef37	6.44108	3.05729	3.53971	4.34603	2.16816	1.42631	6.62468	3.40638	5.29497	3.69142	2.13558	3.70733	0.393234	0.999678	-0.420777	0.747022	0.492848	0.694812	0.972056	-0.19336	0.874566	0.492848
arhgef38	XM_002934776	100488778	XB-GENE-952283		mRNA	PREDICTED: Xenopus tropicalis Rho guanine nucleotide exchange factor 38 (arhgef38)	arhgef38	13.1459	16.3785	8.869	12.7978	8.08096	20.0606	10.1377	12.7597	9.6959	17.1529	8.82458	11.8911	0.855587	0.999678	-0.0599377	0.959306	0.329337	0.72772	0.973939	-0.114662	0.923599	0.329337
arhgef39	XM_012954201	100485947	XB-GENE-6257690		mRNA	PREDICTED: Xenopus tropicalis Rho guanine nucleotide exchange factor 39 (arhgef39)	arhgef39	1.8172	4.91795	0.571755	2.43564	1.38672	7.83564	0.346939	3.18977	4.22785	3.98071	1.38442	3.19766	0.889202	0.999678	-0.112534	0.924962	0.807773	0.545781	0.948293	0.487971	1.40247	0.807773
arhgef4	XM_002933352	100487089	XB-GENE-960463		mRNA	PREDICTED: Xenopus tropicalis Rho guanine nucleotide exchange factor 4 (arhgef4), transcript variant X2	arhgef4	0.396775	0.0431742	0.160587	0.200179	0.068884	0.0298733	0.350548	0.149768	0.228916	0.167605	0.0446674	0.147063	NA	NA	NA	#VALUE!	NA	NA	NA	NA	#VALUE!	NA
arhgef40	XM_018089736	100498627	XB-GENE-6050452		mRNA	PREDICTED: Xenopus tropicalis Rho guanine nucleotide exchange factor 40 (arhgef40), transcript variant X2	arhgef40	11.2978	14.6922	13.6557	13.2152	31.0888	13.1809	15.4063	19.892	9.21685	10.8322	13.683	11.244	0.234625	0.951436	0.328971	1.25612	0.276789	0.491155	0.936678	-0.190562	0.876265	0.276789
arhgef5	XR_001923347	100145354	XB-GENE-5960713		misc_RNA	PREDICTED: Xenopus tropicalis Rho guanine nucleotide exchange factor 5 (arhgef5)	arhgef5	4.7317	6.75956	6.61322	6.03482	4.04426	11.7202	7.51807	7.76084	11.7294	10.1435	9.14913	10.3407	0.651938	0.999678	0.144112	1.10505	0.319487	0.0891894	0.636709	0.543028	1.45703	0.319487
arhgef6	XM_018096927	100489192	XB-GENE-949773		mRNA	PREDICTED: Xenopus tropicalis Rac/Cdc42 guanine nucleotide exchange factor 6 (arhgef6), transcript variant X1	arhgef6	0.0317658	0.170653	0.110944	0.104454	0.0410052	0.59221	0.298979	0.310731	1.27494	0.783385	0.489543	0.849288	0.318683	0.996576	0.752031	1.68416	0.754166	0.00590798	0.14357	2.0761	4.21667	0.754166
arhgef7	XM_004911992	100145259	XB-GENE-962606		mRNA	PREDICTED: Xenopus tropicalis Rho guanine nucleotide exchange factor 7 (arhgef7), transcript variant X3	arhgef7	20.1862	20.9248	13.036	18.049	27.156	15.667	13.2423	18.6884	20.0343	20.5946	10.9516	17.1935	0.991557	0.999678	0.00176825	1.00123	0.167109	0.585198	0.955883	-0.0912095	0.938735	0.167109
arhgef9	XM_012965915	100125033	XB-GENE-980550	A4IIP1	mRNA	PREDICTED: Xenopus tropicalis Cdc42 guanine nucleotide exchange factor 9 (arhgef9), transcript variant X1	arhgef9	0.365329	0.189273	0.123605	0.226069	0.376712	0.0929082	0.255238	0.24162	0.259473	0.31747	0.135974	0.237639	0.984931	0.999678	0.00990601	1.00689	0.524478	0.886812	0.991577	0.0746538	1.05311	0.524478
arid1a	XM_002934639	100493385	XB-GENE-492490		mRNA	PREDICTED: Xenopus tropicalis AT-rich interaction domain 1A (arid1a)	arid1a	69.0744	79.1313	65.5082	71.238	74.5653	83.3543	68.456	75.4585	51.1415	54.8191	61.0832	55.6813	0.813659	0.999678	0.0375046	1.02634	0.159114	0.107456	0.682643	-0.256131	0.83733	0.159114
arid1b	XM_004914633	100493908	XB-GENE-1010354		mRNA	PREDICTED: Xenopus tropicalis AT-rich interaction domain 1B (arid1b), transcript variant X5	arid1b	3.17368	1.40541	1.87392	2.15101	1.95052	0.846185	2.69028	1.82899	2.75915	1.73211	0.889343	1.79354	0.597115	0.999678	-0.222094	0.85732	0.420193	0.56722	0.951101	-0.240413	0.846503	0.420193
arid2	XM_002932805	100486517	XB-GENE-6070950		mRNA	PREDICTED: Xenopus tropicalis AT-rich interaction domain 2 (arid2), transcript variant X2	arid2	51.0905	58.5158	25.7318	45.1127	43.4907	58.7599	23.9788	42.0765	35.0427	42.7219	26.3597	34.7081	0.713831	0.999678	-0.0825194	0.944407	0.225023	0.268843	0.853002	-0.248815	0.841588	0.225023
arid3a	XM_012960735	496519	XB-GENE-945264	Q5XGD9	mRNA	PREDICTED: Xenopus tropicalis AT-rich interaction domain 3A (arid3a), transcript variant X3	arid3a	97.6778	76.8917	88.1728	87.5808	165.598	68.8215	96.9597	110.46	87.6666	79.4161	66.7774	77.9534	0.470595	0.999678	0.169863	1.12495	0.235426	0.523297	0.942848	-0.150266	0.901085	0.235426
arid3b	XM_004916003	100496484	XB-GENE-1018456		mRNA	PREDICTED: Xenopus tropicalis AT-rich interaction domain 3B (arid3b), transcript variant X1	arid3b	95.2109	80.0916	5.13087	60.1444	117.714	61.0411	3.10802	60.6209	72.8724	81.4157	5.42486	53.2377	0.664363	0.999678	-0.19572	0.873137	0.451074	0.841848	0.985584	-0.0900026	0.939521	0.451074
arid4a	XM_018096616	733818	XB-GENE-983782		mRNA	PREDICTED: Xenopus tropicalis AT-rich interaction domain 4A (arid4a), transcript variant X4	arid4a	27.7771	35.8521	65.0229	42.884	34.9626	41.5338	62.0765	46.191	26.1361	35.6486	72.6621	44.8156	0.521369	0.999678	0.100291	1.07199	0.156403	0.919697	0.994916	-0.0157677	0.98913	0.156403
arid4b	XM_002935818	733823	XB-GENE-1003570		mRNA	PREDICTED: Xenopus tropicalis AT-rich interaction domain 4B (arid4b), transcript variant X3	arid4b	2.66902	2.21759	5.89263	3.59308	1.3253	3.33694	5.29451	3.31891	5.196	4.99813	5.75385	5.31599	0.641525	0.999678	-0.134678	0.910873	0.289277	0.120753	0.708132	0.448847	1.36495	0.289277
arid5b	XM_002939542	100485942	XB-GENE-1007579		mRNA	PREDICTED: Xenopus tropicalis AT-rich interaction domain 5B (arid5b), transcript variant X1	arid5b	1.28248	1.1497	0.850241	1.09414	3.18669	1.17993	1.14537	1.83733	2.94168	2.58417	1.85939	2.46175	0.197039	0.918794	0.375627	1.2974	0.291176	0.00741134	0.165272	0.779703	1.71678	0.291176
arih1	XM_012966036	100144731	XB-GENE-972160	B1H1E4	mRNA	PREDICTED: Xenopus tropicalis ariadne RBR E3 ubiquitin protein ligase 1 (arih1), transcript variant X1	arih1	56.2126	54.2518	55.2335	55.2327	56.4144	37.7036	49.3601	47.826	46.3538	49.6814	43.7461	46.5938	0.290565	0.989591	-0.167779	0.890212	0.158749	0.213641	0.811673	-0.197423	0.872107	0.158749
arih2	NM_001005678	448178	XB-GENE-1014785	Q6GL03	mRNA	Xenopus tropicalis ariadne RBR E3 ubiquitin protein ligase 2 (arih2)	arih2	25.4101	13.0689	29.2995	22.5929	18.9124	10.0263	22.9064	17.2817	15.8278	10.8306	22.2343	16.2976	0.342479	0.999678	-0.28448	0.821037	0.29968	0.270806	0.853781	-0.33001	0.795531	0.29968
arl1	NM_001016396	549150	XB-GENE-961332	Q5BJ82	mRNA	Xenopus tropicalis ADP ribosylation factor like GTPase 1 (arl1)	arl1	188.242	192.993	206.667	195.967	146.383	160.921	172.657	159.987	172.093	208.723	198.768	193.195	0.183608	0.901674	-0.209159	0.865041	0.157295	0.756581	0.975413	-0.0487572	0.966769	0.157295
arl10	NM_203713	394641	XB-GENE-945631	Q6P866	mRNA	Xenopus tropicalis ADP ribosylation factor like GTPase 10 (arl10)	arl10	35.5608	26.8197	70.3791	44.2532	35.8954	21.2166	76.3913	44.5011	32.3545	26.6628	41.8569	33.6247	0.821202	0.999678	-0.063448	0.956974	0.280744	0.433584	0.918832	-0.219843	0.858659	0.280744
arl10b	NM_001016111	548865	XB-GENE-947799	Q28F86	mRNA	Xenopus tropicalis ADP-ribosylation factor-like 10B (arl10b)	arl10b	12.2604	14.5426	12.184	12.9957	12.545	24.1564	14.7591	17.1535	29.7217	25.8067	18.835	24.7878	0.207309	0.92758	0.25184	1.19072	0.199714	0.00312856	0.0924545	0.590118	1.50537	0.199714
arl11	XM_002935735	100490310	XB-GENE-1012125,XB-GENE-5813137		mRNA	PREDICTED: Xenopus tropicalis ADP ribosylation factor like GTPase 11 (arl11)	arl11	5.35678	1.3802	2.37914	3.0387	0.908189	0.8188	3.24059	1.65586	3.71364	3.0437	2.02923	2.92886	0.213685	0.92997	-0.662242	0.631896	0.532564	0.915911	0.994775	0.0562311	1.03975	0.532564
arl13a	XM_004916760	100499404	XB-GENE-1007191		mRNA	PREDICTED: Xenopus tropicalis ADP ribosylation factor like GTPase 13A (arl13a), transcript variant X1	arl13a	0.543204	0.84634	2.13073	1.17343	0.802257	1.31512	3.00988	1.70909	1.6477	1.00797	2.79763	1.81777	0.361539	0.999678	0.363336	1.2864	0.398204	0.215132	0.811673	0.493605	1.40796	0.398204
arl13b	XM_018091044	100124913	XB-GENE-1014460		mRNA	PREDICTED: Xenopus tropicalis ADP ribosylation factor like GTPase 13B (arl13b), transcript variant X3	arl13b	16.8733	16.9635	31.1855	21.6741	21.2667	14.4323	30.2645	21.9878	11.7116	15.6688	23.0176	16.7993	0.979788	0.999678	-0.00472663	0.996729	0.186564	0.141017	0.736169	-0.274625	0.826665	0.186564
arl14	NM_001015791	548508	XB-GENE-5750500	Q5EBE3	mRNA	Xenopus tropicalis ADP ribosylation factor like GTPase 14 (arl14)	arl14	0.0341128	0	0	0.0113709	0	0.0600549	0	0.0200183	0	0.0477519	0	0.0159173	NA	NA	NA	#VALUE!	NA	NA	NA	NA	#VALUE!	NA
arl14ep	NM_001113038	100127699	XB-GENE-5726293	A8WGH4	mRNA	Xenopus tropicalis ADP ribosylation factor like GTPase 14 effector protein (arl14ep)	arl14ep	64.4762	60.2892	90.6716	71.8123	61.9068	42.6624	66.1379	56.9023	56.351	57.0117	83.8961	65.7529	0.148568	0.855681	-0.247076	0.842602	0.171034	0.498518	0.937283	-0.11576	0.922896	0.171034
arl14epl	XM_004910488	100495946	XB-GENE-6035241		mRNA	PREDICTED: Xenopus tropicalis ADP ribosylation factor like GTPase 14 effector protein like (arl14epl)	arl14epl	0	0	0	0	0	0	0	0	0	0	0.101831	0.0339436	NA	NA	NA	#VALUE!	NA	NA	NA	NA	#VALUE!	NA
arl15	NM_001007880	493266	XB-GENE-958837	Q68EQ2	mRNA	Xenopus tropicalis ADP ribosylation factor like GTPase 15 (arl15)	arl15	5.11091	4.3644	2.95821	4.14451	3.14512	7.09973	2.56484	4.2699	7.11327	5.92246	3.72817	5.58797	0.866777	0.999678	-0.0422207	0.971159	0.251681	0.305118	0.87512	0.258104	1.19591	0.251681
arl16	NM_001045595	733846	XB-GENE-5885221	Q28DQ6	mRNA	Xenopus tropicalis ADP ribosylation factor like GTPase 16 (arl16)	arl16	9.57126	18.9088	31.9972	20.1591	10.9767	24.1498	32.287	22.4712	13.6563	15.3686	27.6056	18.8768	0.582546	0.999678	0.13073	1.09485	0.237835	0.919567	0.994916	-0.0240165	0.983491	0.237835
arl2	NM_203817	394753	XB-GENE-494099	Q6P7M6	mRNA	Xenopus tropicalis ADP ribosylation factor like GTPase 2 (arl2)	arl2	2.24041	2.35675	2.73645	2.44454	1.91598	6.54394	1.72124	3.39372	6.40594	4.54165	3.08306	4.67689	0.776639	0.999678	0.116868	1.08438	0.41194	0.156084	0.760931	0.584282	1.49929	0.41194
arl2bp	XM_012961165	549774	XB-GENE-943387	Q5FW25	mRNA	PREDICTED: Xenopus tropicalis ADP ribosylation factor like GTPase 2 binding protein (arl2bp), transcript variant X1	arl2bp	73.5916	80.5987	52.9433	69.0446	41.5221	69.3577	35.623	48.8342	57.3916	74.1833	53.5961	61.7237	0.0374872	0.525374	-0.366445	0.775692	0.17614	0.416702	0.916525	-0.143053	0.905601	0.17614
arl3.1	XM_002938725	100492073			mRNA	PREDICTED: Xenopus tropicalis ADP ribosylation factor like GTPase 3 (arl3.1)	arl3.1	16.8277	11.2417	11.7409	13.2701	8.21451	10.8127	9.74244	9.58989	11.7955	12.7661	10.8611	11.8075	0.092972	0.73519	-0.315243	0.803716	0.187653	0.477143	0.930636	-0.133403	0.911678	0.187653
arl3.2	XM_012958566	100145266			mRNA	PREDICTED: Xenopus tropicalis ADP-ribosylation factor-like 3, gene 2 (arl3.2), transcript variant X2	arl3.2	4.30359	2.24109	6.6403	4.395	4.83147	1.17948	7.96944	4.66013	3.15054	4.32885	6.6052	4.69486	0.803622	0.999678	-0.126305	0.916175	0.507938	0.858894	0.987044	0.0903024	1.06459	0.507938
arl4a	NM_001006710	448350	XB-GENE-5783083	Q6DIV3	mRNA	Xenopus tropicalis ADP ribosylation factor like GTPase 4A (arl4a)	arl4a	170.566	175.219	83.5262	143.104	143.97	194.107	77.7452	138.607	129.616	146.199	77.2496	117.688	0.79195	0.999678	-0.0447018	0.96949	0.169467	0.215908	0.811692	-0.209712	0.86471	0.169467
arl4c	NM_001016707	549461	XB-GENE-998820	Q28J03	mRNA	Xenopus tropicalis ADP ribosylation factor like GTPase 4C (arl4c)	arl4c	54.3124	60.7914	32.5803	49.228	76.446	95.6202	31.5726	67.8796	60.7103	76.3566	29.3595	55.4755	0.31072	0.993701	0.243711	1.18403	0.240414	0.807081	0.983817	0.0587075	1.04153	0.240414
arl5a	XM_002936658	100490823	XB-GENE-1004384		mRNA	PREDICTED: Xenopus tropicalis ADP ribosylation factor like GTPase 5A (arl5a), transcript variant X1	arl5a	17.9258	16.0743	13.3608	15.787	11.8572	10.9794	11.8116	11.5494	13.2355	13.823	11.6569	12.9051	0.141075	0.842621	-0.314876	0.80392	0.21394	0.304733	0.87512	-0.219574	0.858819	0.21394
arl5b	XM_012964529	448415	XB-GENE-996906	Q6DIM7	mRNA	PREDICTED: Xenopus tropicalis ADP ribosylation factor like GTPase 5B (arl5b), transcript variant X2	arl5b	20.9447	15.2281	15.3396	17.1708	20.8991	10.0911	14.807	15.2657	14.2174	13.6102	9.44439	12.424	0.452797	0.999678	-0.152153	0.899907	0.202665	0.0759204	0.596585	-0.359703	0.779325	0.202665
arl5c	NM_001044444	733518	XB-GENE-5898153	Q28HQ6	mRNA	Xenopus tropicalis ADP ribosylation factor like GTPase 5C (arl5c)	arl5c	37.8223	46.6207	56.4436	46.9622	54.6689	63.0104	59.6807	59.12	35.4206	43.4227	70.4602	49.7678	0.150651	0.857924	0.2339	1.17601	0.162743	0.999639	0.999979	-7.35601e-05	0.999949	0.162743
arl6	XM_002931777	100170493	XB-GENE-940504		mRNA	PREDICTED: Xenopus tropicalis ADP ribosylation factor like GTPase 6 (arl6), transcript variant X1	arl6	20.3775	15.3393	21.4792	19.0653	12.8562	11.3076	22.648	15.6039	18.9475	18.2674	29.061	22.092	0.295841	0.991036	-0.244308	0.844221	0.2337	0.738706	0.973992	0.0779545	1.05552	0.2337
arl6ip1	NM_001016131	548885	XB-GENE-976279	Q0VFU6	mRNA	Xenopus tropicalis ADP ribosylation factor like GTPase 6 interacting protein 1 (arl6ip1)	arl6ip1	57.4111	57.7733	109.778	74.9876	46.9731	48.7031	97.0817	64.2526	46.1369	46.2846	139.971	77.4642	0.349509	0.999678	-0.168326	0.889875	0.179923	0.576947	0.953836	-0.10037	0.932794	0.179923
arl6ip4	XM_012954493	100135728	XB-GENE-493865	B0BMG4	mRNA	PREDICTED: Xenopus tropicalis ADP ribosylation factor like GTPase 6 interacting protein 4 (arl6ip4), transcript variant X1	arl6ip4	26.1967	28.122	72.9598	42.4262	25.7378	30.9872	81.4223	46.0491	23.938	23.8375	65.1407	37.6387	0.745144	0.999678	0.0572647	1.04049	0.176172	0.376547	0.906618	-0.155785	0.897644	0.176172
arl6ip5	NM_001127430	100151730	XB-GENE-482901	B2GUF7	mRNA	Xenopus tropicalis ADP ribosylation factor like GTPase 6 interacting protein 5 (arl6ip5)	arl6ip5	5.0904	4.79295	4.58842	4.82392	6.02159	5.85174	4.22815	5.36716	5.04238	5.20035	4.84828	5.03034	0.682948	0.999678	0.0882515	1.06308	0.216068	0.94168	0.995577	0.0158073	1.01102	0.216068
arl6ip6	XM_002936654	100379728	XB-GENE-973153		mRNA	PREDICTED: Xenopus tropicalis ADP ribosylation factor like GTPase 6 interacting protein 6 (arl6ip6), transcript variant X2	arl6ip6	44.4366	40.4232	17.0457	33.9685	34.6229	40.9052	14.6579	30.062	49.1008	46.3924	25.8286	40.4406	0.493585	0.999678	-0.129248	0.914308	0.188788	0.311566	0.876979	0.191042	1.14159	0.188788
arl8a	NM_203659	394587	XB-GENE-866659	Q6P8C8	mRNA	Xenopus tropicalis ADP ribosylation factor like GTPase 8A (arl8a)	arl8a	8.55718	1.84225	11.6537	7.35103	3.79236	1.07769	17.144	7.33801	3.89843	1.73995	4.56167	3.40002	0.688708	0.999678	-0.319898	0.801126	0.798529	0.44178	0.922775	-0.614222	0.653282	0.798529
arl8b	NM_001203253	100492504	XB-GENE-490246	F7B2L5	mRNA	Xenopus tropicalis ADP ribosylation factor like GTPase 8B (arl8b)	arl8b	12.6193	11.1556	9.40935	11.0614	19.209	7.96171	9.44171	12.2041	13.7403	12.1964	8.78843	11.575	0.884012	0.999678	0.029727	1.02082	0.203769	0.957857	0.996786	0.0107678	1.00749	0.203769
arl9	NM_001016174	548928	XB-GENE-5844434	F6UGC3,Q28FN2	mRNA	Xenopus tropicalis ADP ribosylation factor like GTPase 9 (arl9)	arl9	25.8221	24.9703	30.3368	27.0431	28.2112	27.3495	26.1668	27.2425	24.5306	22.7846	33.5545	26.9566	0.973051	0.999678	0.00673998	1.00468	0.199514	0.841628	0.985584	-0.0398652	0.972746	0.199514
armc1	XM_012964567	493368	XB-GENE-483099	Q66JK0	mRNA	PREDICTED: Xenopus tropicalis armadillo repeat containing 1 (armc1), transcript variant X2	armc1	47.7198	48.3944	23.5574	39.8906	52.0666	50.4731	19.8092	40.783	37.1681	43.903	26.9455	36.0056	0.924566	0.999678	-0.015726	0.989159	0.166089	0.535745	0.945226	-0.102853	0.93119	0.166089
armc10	XM_002933103	779511	XB-GENE-982833		mRNA	PREDICTED: Xenopus tropicalis armadillo repeat containing 10 (armc10)	armc10	9.89787	9.99677	6.75377	8.8828	9.75631	7.73568	6.92398	8.13865	7.05759	7.94031	6.92642	7.30811	0.776837	0.999678	-0.0749233	0.949393	0.264332	0.412676	0.916525	-0.216539	0.860628	0.264332
armc2	XM_002940547	100496180	XB-GENE-958644		mRNA	PREDICTED: Xenopus tropicalis armadillo repeat containing 2 (armc2)	armc2	1.92143	0.908081	1.31335	1.38095	0.781601	0.656951	1.49544	0.977998	1.96475	1.7696	2.37525	2.03653	0.251934	0.969312	-0.361605	0.778298	0.31563	0.213617	0.811673	0.392543	1.31271	0.31563
armc3	XM_012964504	407950	XB-GENE-971492	Q6NX16	mRNA	PREDICTED: Xenopus tropicalis armadillo repeat containing 3 (armc3), transcript variant X1	armc3	6.28749	3.08851	6.73712	5.37104	2.03662	3.59736	6.79677	4.14359	14.5302	8.61419	6.75393	9.9661	0.396853	0.999678	-0.33429	0.793175	0.394556	0.129314	0.721758	0.598468	1.51411	0.394556
armc4	XM_012964903	779949	XB-GENE-982927	Q0P4S4	mRNA	PREDICTED: Xenopus tropicalis armadillo repeat containing 4 (armc4), transcript variant X1	armc4	13.0786	6.64911	11.3158	10.3478	3.19486	2.53643	9.28878	5.00669	8.92492	10.2615	9.41192	9.53277	0.00898677	0.294519	-0.873445	0.545842	0.334326	0.837495	0.985584	-0.0685699	0.953583	0.334326
armc5	XM_002940597	100496435	XB-GENE-920255		mRNA	PREDICTED: Xenopus tropicalis armadillo repeat containing 5 (armc5)	armc5	9.9482	10.9332	8.29537	9.72559	9.21743	7.80337	8.32243	8.44774	5.5196	6.67825	7.80412	6.66732	0.438744	0.999678	-0.156722	0.897061	0.2024	0.0542444	0.506498	-0.389596	0.763343	0.2024
armc6	XM_012960033	448573	XB-GENE-953885	Q6DF37	mRNA	PREDICTED: Xenopus tropicalis armadillo repeat containing 6 (armc6), transcript variant X1	armc6	29.8223	22.335	23.5195	25.2256	16.1237	13.4867	18.5247	16.045	17.685	19.3827	23.202	20.0899	0.0130224	0.342983	-0.461249	0.726357	0.185751	0.170926	0.773042	-0.254337	0.838372	0.185751
armc7	NM_001142026	100216038	XB-GENE-6048201	B4F6J3	mRNA	Xenopus tropicalis armadillo repeat containing 7 (armc7)	armc7	17.2817	18.2098	29.8122	21.7679	18.5792	18.7365	27.3404	21.552	14.6524	17.5437	25.6763	19.2908	0.942744	0.999678	-0.0151248	0.989571	0.210588	0.550823	0.949288	-0.125622	0.916609	0.210588
armc8	XM_012970371	496954	XB-GENE-493289	Q5I090	mRNA	PREDICTED: Xenopus tropicalis armadillo repeat containing 8 (armc8), transcript variant X1	armc8	3.97431	4.30689	4.91471	4.39864	5.11791	4.66641	6.65203	5.47878	4.83245	5.24786	3.97193	4.68408	0.416124	0.999678	0.208028	1.15511	0.255825	0.958973	0.996786	0.0131603	1.00916	0.255825
armc9	XM_012962524	100036614	XB-GENE-990021	A0JMA8	mRNA	PREDICTED: Xenopus tropicalis armadillo repeat containing 9 (armc9), transcript variant X3	armc9	6.87935	4.46453	7.39073	6.24487	3.25131	4.59455	7.79919	5.21502	7.85969	7.23119	8.99118	8.02735	0.275987	0.98319	-0.231421	0.851795	0.212434	0.245797	0.839912	0.246555	1.18637	0.212434
armt1	NM_001004883	448220	XB-GENE-970980	Q6DJA3	mRNA	Xenopus tropicalis acidic residue methyltransferase 1 (armt1)	armt1	2.671	2.04131	1.43097	2.04776	1.762	1.8504	1.93509	1.84916	3.86401	2.85652	2.29031	3.00361	0.778532	0.999678	-0.0809733	0.94542	0.287923	0.207419	0.810096	0.362983	1.28608	0.287923
arnt	XM_012969822	100144695	XB-GENE-855450	B1WAV1	mRNA	PREDICTED: Xenopus tropicalis aryl hydrocarbon receptor nuclear translocator (arnt), transcript variant X3	arnt	53.7243	59.1068	48.1894	53.6735	57.5227	50.7149	46.1115	51.4497	46.1848	51.7685	63.3661	53.7731	0.713002	0.999678	-0.057605	0.960858	0.156609	0.902814	0.993621	-0.0191231	0.986832	0.156609
arnt2	XM_012958373	100101693	XB-GENE-487404	A4IIQ7	mRNA	PREDICTED: Xenopus tropicalis aryl hydrocarbon receptor nuclear translocator 2 (arnt2), transcript variant X1	arnt2	1.08959	0.562614	1.07184	0.908015	1.07258	0.321897	2.17352	1.18933	0.692628	0.346477	0.753563	0.597556	0.939682	0.999678	0.0376392	1.02643	0.497414	0.3869	0.9093	-0.430389	0.742061	0.497414
arntl	XM_018093256	100422809	XB-GENE-495455		partial mRNA	PREDICTED: Xenopus tropicalis aryl hydrocarbon receptor nuclear translocator like (arntl)	arntl	4.85036	3.31292	3.67637	3.94655	3.52965	2.36037	5.09102	3.66035	5.8777	3.55872	4.13572	4.52405	0.631214	0.999678	-0.136837	0.909511	0.285067	0.661126	0.965743	0.124961	1.09048	0.285067
arntl2	NM_001102828	100124875	XB-GENE-6454872	A4IHN9	mRNA	Xenopus tropicalis aryl hydrocarbon receptor nuclear translocator like 2 (arntl2)	arntl2	8.48196	13.8079	8.28183	10.1906	12.1757	19.1187	9.2906	13.5283	12.6062	12.6223	12.0075	12.412	0.35438	0.999678	0.247337	1.18701	0.267067	0.423909	0.917274	0.213562	1.15955	0.267067
arpc1a	XM_012970240	394565	XB-GENE-6034682	Q6P813	mRNA	PREDICTED: Xenopus tropicalis actin related protein 2/3 complex subunit 1A (arpc1a), transcript variant X1	arpc1a	48.9538	66.107	43.2672	52.776	59.8284	100.951	41.2178	67.3324	65.671	65.4109	63.4167	64.8329	0.449326	0.999678	0.183525	1.13566	0.242585	0.422145	0.917274	0.194724	1.14451	0.242585
arpc1b	NM_001006823	448555	XB-GENE-490410	Q6DF56	mRNA	Xenopus tropicalis actin related protein 2/3 complex subunit 1B (arpc1b)	arpc1b	37.8091	59.3357	29.5813	42.242	37.2388	75.5099	29.447	47.3986	49.2154	57.3375	44.0092	50.1874	0.841686	0.999678	0.0616302	1.04364	0.308556	0.539052	0.946525	0.18953	1.14039	0.308556
arpc2	NM_001005634	448094	XB-GENE-491571	Q6GL82	mRNA	Xenopus tropicalis actin related protein 2/3 complex subunit 2 (arpc2)	arpc2	155.965	157.921	222.514	178.8	152.261	150.473	191.094	164.609	139.321	123.908	185.062	149.43	0.531675	0.999678	-0.0979736	0.934344	0.156645	0.207297	0.810096	-0.197535	0.87204	0.156645
arpc3	NM_001113666	100038232	XB-GENE-494115	A9UL86	mRNA	Xenopus tropicalis actin related protein 2/3 complex subunit 3 (arpc3)	arpc3	191.822	158.911	337.058	229.264	215.806	161.931	319.162	232.3	188.859	175.347	249.765	204.657	0.927652	0.999678	0.0183535	1.0128	0.202132	0.621977	0.961558	-0.0996611	0.933252	0.202132
arpc4	NM_001004844	448127	XB-GENE-490534	Q6DK75	mRNA	Xenopus tropicalis actin related protein 2/3 complex subunit 4 (arpc4)	arpc4	88.4455	60.4238	104.034	84.3012	59.7904	69.5437	94.2759	74.5366	78.4609	65.3965	74.418	72.7585	0.436027	0.999678	-0.127143	0.915643	0.16323	0.33248	0.885434	-0.158191	0.896148	0.16323
arpc5	NM_001017242	549996	XB-GENE-494089	Q28IX9	mRNA	Xenopus tropicalis actin related protein 2/3 complex subunit 5 (arpc5)	arpc5	60.9613	68.7897	37.1576	55.6362	56.3734	83.9712	36.6719	59.0055	71.1188	65.2212	35.2455	57.1952	0.832642	0.999678	0.0355002	1.02491	0.167997	0.928935	0.994916	-0.0149829	0.989668	0.167997
arpc5l	NM_001045732	734053	XB-GENE-490524	Q28CC5	mRNA	Xenopus tropicalis actin related protein 2/3 complex subunit 5-like (arpc5l)	arpc5l	76.1099	59.3207	54.8071	63.4126	65.23	53.5878	51.8288	56.8822	50.2299	48.4808	42.4771	47.0626	0.482212	0.999678	-0.118265	0.921295	0.168289	0.0667386	0.562924	-0.308546	0.807455	0.168289
arpin	XM_012958820	448248	XB-GENE-941490	Q6DJ71	mRNA	PREDICTED: Xenopus tropicalis actin-related protein 2/3 complex inhibitor (arpin), transcript variant X1	arpin	15.6948	11.3097	17.3718	14.7921	21.8531	19.082	19.3315	20.0888	19.5573	15.3681	14.3264	16.4173	0.0645566	0.638497	0.350431	1.27494	0.189595	0.672053	0.966178	0.0802617	1.05721	0.189595
arpp19	NM_001037260	447957	XB-GENE-953906	Q28GU6	mRNA	Xenopus tropicalis cAMP regulated phosphoprotein 19kDa (arpp19)	arpp19	382.21	491.911	193.942	356.021	435.283	553.993	166.222	385.166	328.988	405.116	208.55	314.218	0.864368	0.999678	0.0370976	1.02605	0.217179	0.567631	0.951101	-0.124127	0.917559	0.217179
arr3	NM_001102817	100124859	XB-GENE-966159	A4IHK7	mRNA	Xenopus tropicalis arrestin 3, retinal (X-arrestin) (arr3)	arr3	0.237107	0.0533039	0.163559	0.151323	0	0	0	0	0.124359	0	0	0.0414529	NA	NA	NA	#VALUE!	NA	NA	NA	NA	#VALUE!	NA
arrb1	XM_002940747	100486349	XB-GENE-481578		mRNA	PREDICTED: Xenopus tropicalis arrestin, beta 1 (arrb1), transcript variant X2	arrb1	0.106103	0.0841575	0	0.0634202	0.0751915	0.268215	0.09064	0.144682	0.179291	0.247476	0.0473011	0.158023	0.118355	0.806231	1.03416	2.04792	0.662197	0.101819	0.672925	1.08342	2.11905	0.662197
arrb2	NM_001100251	100101741	XB-GENE-481084	A4QNQ6	mRNA	Xenopus tropicalis arrestin beta 2 (arrb2)	arrb2	28.1663	29.0282	20.8286	26.0077	36.8748	31.4057	17.5956	28.6254	25.9094	29.6641	20.0634	25.2123	0.802119	0.999678	0.0407109	1.02862	0.16245	0.755307	0.975413	-0.0506275	0.965516	0.16245
arrdc1	XM_002942746	100485555	XB-GENE-486342		partial mRNA	PREDICTED: Xenopus tropicalis arrestin domain containing 1 (arrdc1)	arrdc1	9.70673	7.99475	7.7373	8.47959	15.2681	11.6167	7.60888	11.4979	14.8008	10.7079	9.43503	11.6479	0.304221	0.992184	0.246537	1.18636	0.239957	0.215738	0.811673	0.297052	1.22863	0.239957
arrdc2	NM_001079231	780156	XB-GENE-946088	Q08CX7	mRNA	Xenopus tropicalis arrestin domain containing 2 (arrdc2)	arrdc2	4.087	6.85766	5.73133	5.55866	19.7801	26.3492	16.2878	20.8057	20.2578	18.9419	17.9527	19.0508	2.74069e-11	1.51186e-07	1.32122	2.49878	0.198386	6.78536e-10	6.60535e-07	1.22424	2.33633	0.198386
arrdc3	NM_001016843	549597	XB-GENE-5732341	Q28DK8	mRNA	Xenopus tropicalis arrestin domain containing 3 (arrdc3)	arrdc3	26.6537	34.5854	22.3236	27.8542	53.5444	44.4769	34.5889	44.2034	58.1932	49.5359	31.9667	46.5653	0.00356852	0.195548	0.45794	1.37358	0.157153	0.00255606	0.0804186	0.474071	1.38902	0.157153
arrdc4	NM_001114260	100135736	XB-GENE-492296	B0BM25	mRNA	Xenopus tropicalis arrestin domain containing 4 (arrdc4)	arrdc4	0.672874	0.66663	0.998712	0.779405	0.471791	2.28941	1.47905	1.41342	3.04666	2.37951	0.605635	2.0106	0.505805	0.999678	0.402719	1.322	0.605242	0.22475	0.821965	0.73476	1.66412	0.605242
arsa.1	XM_002938291	100486429	XB-GENE-5959463		mRNA	PREDICTED: Xenopus tropicalis arylsulfatase A, gene 1 (arsa.1)	arsa.1	1.91381	2.34714	1.29603	1.85233	1.96552	2.35597	1.7657	2.02906	2.37464	2.33275	1.68428	2.13056	0.684873	0.999678	0.113531	1.08187	0.279756	0.643879	0.96509	0.129326	1.09378	0.279756
arsa.2	XM_002941833	100487749	XB-GENE-1014031		mRNA	PREDICTED: Xenopus tropicalis arylsulfatase A, gene 2 (arsa.2)	arsa.2	0	0	0	0	0	0	0.0336269	0.011209	0.0839267	0.0281869	0.0363459	0.0494865	NA	NA	NA	#VALUE!	NA	NA	NA	NA	#VALUE!	NA
arsb	XM_002940198	100493013	XB-GENE-962085		mRNA	PREDICTED: Xenopus tropicalis arylsulfatase B (arsb)	arsb	1.06246	0.997343	1.08546	1.04842	1.03607	1.23073	0.908049	1.05828	2.25616	1.11361	1.03109	1.46695	0.998824	0.999911	0.000481058	1.00033	0.326405	0.460005	0.927746	0.241161	1.18194	0.326405
arsd	NM_001015952	548706	XB-GENE-5874310	B7ZUC6	mRNA	Xenopus tropicalis arylsulfatase D (arsd)	arsd	0.0915366	0.122806	0.395563	0.203302	0.147242	0.203077	0.297895	0.216071	0.314054	0.255838	0.188539	0.25281	0.763469	0.999678	0.19409	1.144	0.64497	0.602988	0.961122	0.335455	1.26178	0.64497
arsg	XM_004916339	101731364	XB-GENE-6469646		mRNA	PREDICTED: Xenopus tropicalis arylsulfatase G (arsg)	arsg	0.414809	0.473979	0.277238	0.388675	0.406429	0.529911	0.382146	0.439495	0.546092	0.392274	0.377785	0.438717	0.831325	0.999678	0.105713	1.07603	0.496297	0.813911	0.983978	0.11682	1.08434	0.496297
arsh	XM_002941000	100494567	XB-GENE-6465035		mRNA	PREDICTED: Xenopus tropicalis arylsulfatase family member H (arsh), transcript variant X1	arsh	0.0473742	0	0	0.0157914	0	0.0419128	0	0.0139709	0.0656622	0	0	0.0218874	NA	NA	NA	#VALUE!	NA	NA	NA	NA	#VALUE!	NA
arsi	XM_002940086	100487216	XB-GENE-6046190		mRNA	PREDICTED: Xenopus tropicalis arylsulfatase family member I (arsi)	arsi	0.323493	0.191205	0.488253	0.334317	1.59653	0.161526	0.844142	0.8674	0.341204	0.342115	0.056761	0.246693	0.403537	0.999678	0.637687	1.55583	0.763404	0.526125	0.942858	-0.483947	0.715019	0.763404
arsj	XM_002934253	100494972	XB-GENE-951842		mRNA	PREDICTED: Xenopus tropicalis arylsulfatase family member J (arsj)	arsj	0.415089	0.111054	0.168155	0.231433	0.0644188	0.176257	0.191486	0.144054	0.222525	0.122948	0.0398331	0.128435	0.522299	0.999678	-0.397908	0.758958	0.62192	0.31068	0.876865	-0.630501	0.645952	0.62192
arsk	XM_018090794	100485065	XB-GENE-1000369		mRNA	PREDICTED: Xenopus tropicalis arylsulfatase family member K (arsk)	arsk	0.0756583	0.204433	0.0974867	0.125859	0.146898	0.674221	0.0618185	0.294312	0.553459	0.371736	0.172326	0.36584	0.488123	0.999678	0.440153	1.35675	0.63487	0.134585	0.729202	0.949933	1.93178	0.63487
art1	NM_001079214	780139	XB-GENE-5767813	Q08CZ9	mRNA	Xenopus tropicalis ADP-ribosyltransferase 1 (art1)	art1	0.0165773	0	0	0.00552575	0	0	0.0339767	0.0113256	0.0688336	0	0	0.0229445	NA	NA	NA	#VALUE!	NA	NA	NA	NA	#VALUE!	NA
art5	NM_001039735	496773	XB-GENE-5905274,XB-GENE-6047398	Q28GI2	mRNA	Xenopus tropicalis ADP-ribosyltransferase 5 (art5)	art5	2.36115	10.0659	8.41656	6.94787	3.19384	17.2174	7.41903	9.27675	3.65933	9.51135	20.7287	11.2998	0.725235	0.999678	0.211884	1.1582	0.60285	0.488679	0.935471	0.41742	1.33554	0.60285
artn	XM_004913965	100495890	XB-GENE-940876		mRNA	PREDICTED: Xenopus tropicalis artemin (artn), transcript variant X2	artn	4.46985	1.70134	1.44771	2.53964	0.834528	1.1751	0.912535	0.974055	1.43965	2.05581	0.809667	1.43504	0.00939962	0.299719	-0.796714	0.575659	0.306763	0.0821736	0.616609	-0.533218	0.691011	0.306763
arv1	NM_001016452	549206	XB-GENE-943069	B7ZSL6	mRNA	Xenopus tropicalis ARV1 homolog, fatty acid homeostasis modulator (arv1)	arv1	4.1227	3.14371	2.79482	3.35374	3.92724	7.39481	2.7923	4.70478	6.82463	5.56526	3.23418	5.20802	0.424906	0.999678	0.272373	1.20779	0.341346	0.274721	0.85764	0.372837	1.2949	0.341346
arvcf	XM_012969422	100038219	XB-GENE-489677		mRNA	PREDICTED: Xenopus tropicalis armadillo repeat gene deleted in velocardiofacial syndrome (arvcf), transcript variant X6	arvcf	32.8939	35.4282	21.6141	29.9788	31.209	36.1321	22.6272	29.9894	38.7977	37.6041	24.3278	33.5765	0.980567	0.999678	-0.00380656	0.997365	0.156276	0.573484	0.952124	0.0879719	1.06287	0.156276
arx	XM_002933613	100486727	XB-GENE-483940		mRNA	PREDICTED: Xenopus tropicalis aristaless related homeobox (arx)	arx	6.51999	1.11284	2.03694	3.22326	0.62494	0.294286	1.43102	0.783414	0.410278	0.499714	0.42849	0.446161	0.022652	0.434377	-1.34693	0.393129	0.590951	0.00383926	0.107688	-1.70848	0.305982	0.590951
as3mt.1	NM_001142242	100216291	XB-GENE-5889369	B5DFQ6	mRNA	Xenopus tropicalis arsenite methyltransferase, gene 1 (as3mt.1)	as3mt.1	2.33362	1.30245	4.99175	2.87594	1.10342	1.73353	7.93564	3.59086	5.45183	3.44899	2.98027	3.96036	0.976761	0.999678	-0.0151811	0.989532	0.521158	0.433391	0.918832	0.408276	1.3271	0.521158
as3mt.2	XM_002938726	100492233	XB-GENE-992006		mRNA	PREDICTED: Xenopus tropicalis arsenite methyltransferase, gene 2 (as3mt.2), transcript variant X1	as3mt.2	0.174629	0.0390258	0	0.0712182	0.0842161	0	0.35064	0.144952	0.299702	0	0.0361962	0.111966	NA	NA	NA	#VALUE!	NA	NA	NA	NA	#VALUE!	NA
asah1	XM_002940448	100485700	XB-GENE-494421		mRNA	PREDICTED: Xenopus tropicalis N-acylsphingosine amidohydrolase (acid ceramidase) 1 (asah1)	asah1	5.76545	8.1603	6.7521	6.89262	5.43783	17.1991	6.545	9.72732	9.72087	9.47039	8.9503	9.38052	0.543558	0.999678	0.205699	1.15325	0.338633	0.387119	0.909312	0.292868	1.22507	0.338633
asah2	NM_001130358	100170585	XB-GENE-1003068	B3DM04	mRNA	Xenopus tropicalis N-acylsphingosine amidohydrolase (non-lysosomal ceramidase) 2 (asah2)	asah2	0.045587	0	0.0701257	0.0385709	0.0773381	0.131868	0.189242	0.132816	0.148194	0.168293	0.0930038	0.136497	NA	NA	NA	#VALUE!	NA	NA	NA	NA	#VALUE!	NA
asap1	XM_012964132	100036721	XB-GENE-1013472	A1L1D7	mRNA	PREDICTED: Xenopus tropicalis ArfGAP with SH3 domain, ankyrin repeat and PH domain 1 (asap1), transcript variant X2	asap1	8.76927	7.92635	5.35761	7.35108	11.166	9.12813	6.65129	8.9818	8.41299	7.65448	4.61737	6.89494	0.304646	0.992184	0.187434	1.13874	0.182592	0.597305	0.960632	-0.0964596	0.935325	0.182592
asap2	XM_004914478	100494274	XB-GENE-1002636		mRNA	PREDICTED: Xenopus tropicalis ArfGAP with SH3 domain, ankyrin repeat and PH domain 2 (asap2), transcript variant X2	asap2	14.5287	6.82555	5.40266	8.91896	16.4199	4.71588	6.51993	9.21858	13.7281	8.50409	2.74104	8.3244	0.912865	0.999678	-0.0346464	0.976271	0.31662	0.555021	0.950655	-0.186886	0.8785	0.31662
asap3	XM_002939360	100491007	XB-GENE-993031		mRNA	PREDICTED: Xenopus tropicalis ArfGAP with SH3 domain, ankyrin repeat and PH domain 3 (asap3), transcript variant X1	asap3	0.180834	0.0242152	0.198525	0.134525	0.17815	0.0385043	0.203529	0.140061	0.138069	0.138416	0.122628	0.133038	NA	NA	NA	#VALUE!	NA	NA	NA	NA	#VALUE!	NA
asb1	XM_002932006	548381	XB-GENE-5793268		mRNA	PREDICTED: Xenopus tropicalis ankyrin repeat and SOCS box containing 1 (asb1), transcript variant X2	asb1	1.67624	1.82191	1.03071	1.50962	2.1908	2.06966	1.7932	2.01789	2.09626	1.91727	1.73861	1.91738	0.337249	0.997346	0.301836	1.23271	0.314539	0.43348	0.918832	0.246363	1.18621	0.314539
asb11	XM_012957506	100492515	XB-GENE-996772	F7B3V7	mRNA	PREDICTED: Xenopus tropicalis ankyrin repeat and SOCS box containing 11 (asb11), transcript variant X1	asb11	0.189741	0.241903	0.0369501	0.156198	0.069467	0	0.144221	0.0712292	0.256453	0.166402	0.0513241	0.15806	NA	NA	NA	#VALUE!	NA	NA	NA	NA	#VALUE!	NA
asb12	NM_203615	394543	XB-GENE-5924779	Q6P879	mRNA	Xenopus tropicalis ankyrin repeat and SOCS box-containing 12 (asb12)	asb12	10.9569	10.3286	15.5751	12.2869	34.6797	9.86056	18.2205	20.9203	11.8768	12.9182	15.3773	13.3908	0.252712	0.970004	0.408204	1.32703	0.356888	0.837235	0.985584	0.073316	1.05213	0.356888
asb12.2	NM_001045757	734082	XB-GENE-941205	Q28BT6	mRNA	Xenopus tropicalis ankyrin repeat and SOCS box containing 12 (asb12.2)	asb12.2	36.7395	11.7797	20.9199	23.1464	66.6102	8.80718	21.4155	32.2776	20.4175	14.0004	2.29334	12.2371	0.882778	0.999678	0.0972159	1.06971	0.659322	0.177209	0.776219	-0.889689	0.539731	0.659322
asb13	XM_004913051	100135113	XB-GENE-5837686	F6V9L1	mRNA	PREDICTED: Xenopus tropicalis ankyrin repeat and SOCS box containing 13 (asb13), transcript variant X2	asb13	1.06145	0.644512	1.31939	1.00845	1.03793	0.507776	1.75386	1.09986	1.52829	1.55655	1.71312	1.59932	0.901528	0.999678	0.0507811	1.03583	0.410414	0.256791	0.844949	0.465413	1.38071	0.410414
asb14	XM_018089679	100485487	XB-GENE-6465005		mRNA	PREDICTED: Xenopus tropicalis ankyrin repeat and SOCS box containing 14 (asb14), transcript variant X2	asb14	0.375773	0.339929	0.947592	0.554431	0.0554849	0.132715	0.588995	0.259065	0.221831	0.339748	0.769101	0.44356	0.0294929	0.482752	-1.10066	0.466304	0.505623	0.625753	0.961558	-0.246599	0.842881	0.505623
asb15	XM_002941830	100486500	XB-GENE-1014023		mRNA	PREDICTED: Xenopus tropicalis ankyrin repeat and SOCS box containing 15 (asb15)	asb15	0.0445734	0.198189	0	0.0809208	0.0859128	0.0788102	0.0314832	0.0654021	0.121718	0.0938376	0	0.0718519	NA	NA	NA	#VALUE!	NA	NA	NA	NA	#VALUE!	NA
asb16	XM_002935539	100487614	XB-GENE-987004		mRNA	PREDICTED: Xenopus tropicalis ankyrin repeat and SOCS box containing 16 (asb16)	asb16	0	0	0.04104	0.01368	0	0	0.0547651	0.018255	0	0.037035	0.0546425	0.0305592	NA	NA	NA	#VALUE!	NA	NA	NA	NA	#VALUE!	NA
asb18	XM_002932020	100488546	XB-GENE-6041950		mRNA	PREDICTED: Xenopus tropicalis ankyrin repeat and SOCS box containing 18 (asb18)	asb18	0	0.0354229	0.0264932	0.0206387	0	0.0695523	0	0.0231841	0.0272223	0.0278969	0	0.0183731	NA	NA	NA	#VALUE!	NA	NA	NA	NA	#VALUE!	NA
asb2	XM_004917072	100490014	XB-GENE-983015		mRNA	PREDICTED: Xenopus tropicalis ankyrin repeat and SOCS box containing 2 (asb2), transcript variant X2	asb2	51.9355	17.2011	21.5066	30.2144	86.7399	12.3132	20.0156	39.6895	29.032	25.8186	5.4005	20.0837	0.946189	0.999678	0.0375907	1.0264	0.556956	0.325354	0.882021	-0.547775	0.684075	0.556956
asb3	XM_012962820	100497433	XB-GENE-989169	F7A068	mRNA	PREDICTED: Xenopus tropicalis ankyrin repeat and SOCS box containing 3 (asb3), transcript variant X1	asb3	0.786287	0.756273	0.507271	0.683277	1.61464	1.38799	1.03684	1.34649	2.14442	1.43314	0.9028	1.49345	0.0904774	0.726673	0.664186	1.58467	0.39234	0.0722903	0.583485	0.705147	1.63031	0.39234
asb4	XM_002940636	100496646	XB-GENE-493274	A0A1B8Y7A8	mRNA	PREDICTED: Xenopus tropicalis ankyrin repeat and SOCS box containing 4 (asb4)	asb4	2.06503	1.82296	2.17406	2.02068	1.84532	2.07512	2.51429	2.14491	1.94155	2.1429	2.18375	2.0894	0.882263	0.999678	0.0427032	1.03004	0.288338	0.953822	0.996694	0.0166968	1.01164	0.288338
asb5	XM_018095787	101732287	XB-GENE-950779		mRNA	PREDICTED: Xenopus tropicalis ankyrin repeat and SOCS box containing 5 (asb5)	asb5	0.622857	0.371997	0.690776	0.561877	1.06631	0.293917	0.608125	0.656116	0.736926	0.348385	0.929455	0.671588	0.911246	0.999678	0.0630033	1.04464	0.565219	0.858353	0.98693	0.100875	1.07242	0.565219
asb6	NM_001016375	549129	XB-GENE-974870	Q28GR9	mRNA	Xenopus tropicalis ankyrin repeat and SOCS box containing 6 (asb6)	asb6	27.5369	23.4846	24.815	25.2788	23.5094	20.053	23.8641	22.4755	19.1999	19.6683	17.8186	18.8956	0.477472	0.999678	-0.13	0.913832	0.183002	0.0985113	0.663518	-0.30234	0.810936	0.183002
asb7	NM_001017154	549908	XB-GENE-1016460	Q28HF4	mRNA	Xenopus tropicalis ankyrin repeat and SOCS box containing 7 (asb7)	asb7	34.7427	40.5889	35.1529	36.8282	44.2715	39.0187	31.6603	38.3168	27.605	33.2911	32.3473	31.0811	0.898871	0.999678	0.0216421	1.01511	0.170292	0.254416	0.844949	-0.19408	0.87413	0.170292
asb8	XM_002932425	100486931	XB-GENE-6049046		mRNA	PREDICTED: Xenopus tropicalis ankyrin repeat and SOCS box containing 8 (asb8)	asb8	4.89663	5.36335	8.34347	6.20115	8.71815	7.46656	8.20415	8.12962	6.91865	5.98336	7.14028	6.68077	0.29419	0.99075	0.283914	1.21749	0.270659	0.752752	0.975321	0.0852608	1.06088	0.270659
asb9	NM_001005055	448606	XB-GENE-947922	Q6DF00	mRNA	Xenopus tropicalis ankyrin repeat and SOCS box containing 9 (asb9)	asb9	47.4773	22.6124	66.9577	45.6825	10.3892	6.39163	54.3624	23.7144	25.946	24.8489	33.6131	28.136	0.0431715	0.551137	-1.00395	0.498633	0.496502	0.394309	0.911956	-0.422935	0.745906	0.496502
ascc1	NM_001102901	100124965	XB-GENE-987795	A4II84	mRNA	Xenopus tropicalis activating signal cointegrator 1 complex subunit 1 (ascc1)	ascc1	3.68161	4.77103	3.96462	4.13909	5.40544	7.7773	5.44418	6.20898	6.36342	5.01429	5.45572	5.61114	0.205846	0.926348	0.380809	1.30207	0.301019	0.358423	0.896952	0.276448	1.21121	0.301019
ascc2	NM_001016871	549625	XB-GENE-1001666	Q28DS1	mRNA	Xenopus tropicalis activating signal cointegrator 1 complex subunit 2 (ascc2)	ascc2	5.22222	7.46503	11.7245	8.13727	5.01983	13.3084	12.5232	10.2838	9.22953	7.74542	12.5021	9.82567	0.437308	0.999678	0.18502	1.13683	0.238198	0.38721	0.909312	0.205967	1.15346	0.238198
ascc3	NM_001004802	448036	XB-GENE-6095530	Q6GLE2	mRNA	Xenopus tropicalis activating signal cointegrator 1 complex subunit 3 (ascc3)	ascc3	2.93646	1.78262	0.785958	1.83501	1.48955	1.84518	1.01197	1.4489	2.44966	2.50612	0.73315	1.89631	0.733261	0.999678	-0.140495	0.907208	0.412261	0.995486	0.99994	-0.00233261	0.998384	0.412261
ascl1	XM_002944602	100490701	XB-GENE-1032967		mRNA	PREDICTED: Xenopus tropicalis achaete-scute family bHLH transcription factor 1 (ascl1)	ascl1	2.47688	3.66666	2.50859	2.88405	0.747893	5.30344	4.32574	3.45903	3.1365	1.37715	5.2746	3.26275	0.870178	0.999678	-0.093905	0.936983	0.574579	0.977557	0.998261	-0.016164	0.988858	0.574579
ascl2	XM_002940244	100494131	XB-GENE-6458615		mRNA	PREDICTED: Xenopus tropicalis achaete-scute family bHLH transcription factor 2 (ascl2)	ascl2	6.15999	5.13676	2.09028	4.46234	1.64592	2.5673	1.56047	1.92456	2.00234	3.09028	1.67376	2.25546	0.0232919	0.439018	-0.779861	0.582423	0.343761	0.0676895	0.567761	-0.628075	0.647039	0.343761
ascl3	XM_004913907	100490616	XB-GENE-6257824		mRNA	PREDICTED: Xenopus tropicalis achaete-scute family bHLH transcription factor 3 (ascl3)	ascl3	0	0	0	0	0.0218596	0	0	0.00728653	0.0235356	0	0	0.0078452	NA	NA	NA	#VALUE!	NA	NA	NA	NA	#VALUE!	NA
asf1a	XM_018094009	100490579	XB-GENE-949296		mRNA	PREDICTED: Xenopus tropicalis anti-silencing function 1A histone chaperone (asf1a)	asf1a	0.472861	0.105723	0.386394	0.321659	0.4526	0.157308	0.620889	0.410266	0.162403	0.0824637	0.101169	0.115345	NA	NA	NA	#VALUE!	NA	NA	NA	NA	#VALUE!	NA
asf1b	NM_001004974	448404	XB-GENE-1003005	Q6DIP1	mRNA	Xenopus tropicalis anti-silencing function 1B histone chaperone (asf1b)	asf1b	27.6615	31.9748	29.3636	29.6666	20.8722	32.2354	25.7546	26.2874	22.4099	23.0058	28.0462	24.4873	0.4494	0.999678	-0.139856	0.907609	0.184894	0.236301	0.830216	-0.218966	0.859181	0.184894
asgr1	XM_002935401	100487251	XB-GENE-5998517		mRNA	PREDICTED: Xenopus tropicalis asialoglycoprotein receptor 1 (asgr1)	asgr1	0.030127	0	0	0.0100423	0	0	0	0	0	0	0	0	NA	NA	NA	#VALUE!	NA	NA	NA	NA	#VALUE!	NA
ash2l	XM_002932722	100492052	XB-GENE-923264		mRNA	PREDICTED: Xenopus tropicalis ash2 (absent, small, or homeotic)-like (ash2l)	ash2l	66.1044	80.0052	55.5353	67.215	54.5644	94.6371	39.0781	62.7599	56.1304	65.6039	57.7138	59.816	0.59559	0.999678	-0.139337	0.907937	0.262527	0.637775	0.963862	-0.123601	0.917894	0.262527
asic1	XM_004911961	100489966	XB-GENE-977699		mRNA	PREDICTED: Xenopus tropicalis acid sensing ion channel subunit 1 (asic1)	asic1	1.10202	0.465755	0.853272	0.807017	0.44025	1.21782	0.857892	0.838653	3.19909	2.79078	2.08849	2.69279	0.988794	0.999678	0.00502234	1.00349	0.357574	0.000626358	0.0302204	1.22288	2.33412	0.357574
asic2	XM_004918606	100492214	XB-GENE-6033380		mRNA	PREDICTED: Xenopus tropicalis acid sensing ion channel subunit 2 (asic2), transcript variant X1	asic2	0.226514	0.264936	0.668399	0.386616	0.387716	0.0376978	0.650922	0.358778	0.134741	0.195539	0.182146	0.170809	0.49785	0.999678	-0.460727	0.72662	0.679662	0.293296	0.871455	-0.714269	0.609514	0.679662
asic4	XM_018097432	100486325	XB-GENE-940165		mRNA	PREDICTED: Xenopus tropicalis acid sensing ion channel subunit family member 4 (asic4)	asic4	0	0	0.130516	0.0435054	0	0	0.219769	0.0732563	0.0614043	0	0.0441155	0.0351733	NA	NA	NA	#VALUE!	NA	NA	NA	NA	#VALUE!	NA
asic5	XM_018095897	100498195	XB-GENE-983430		mRNA	PREDICTED: Xenopus tropicalis acid sensing ion channel subunit family member 5 (asic5), transcript variant X3	asic5	1.56603	1.32705	0.951351	1.28147	1.67035	1.36107	1.15386	1.39509	1.6263	1.6223	0.826358	1.35832	0.801123	0.999678	0.0880701	1.06295	0.349631	0.996092	0.99994	0.00171229	1.00119	0.349631
asl	XM_012956369	100127798	XB-GENE-987476	A9JTM9	mRNA	PREDICTED: Xenopus tropicalis argininosuccinate lyase (asl), transcript variant X6	asl	4.40979	3.24569	6.47681	4.71076	3.97122	3.2213	4.81424	4.00225	4.90132	3.21367	8.05982	5.3916	0.581314	0.999678	-0.140614	0.907133	0.254982	0.767895	0.976535	0.0752528	1.05355	0.254982
asmt	NM_001011409	496888	XB-GENE-942483	Q5M789	mRNA	Xenopus tropicalis acetylserotonin O-methyltransferase (asmt)	asmt	0	0	0.120978	0.0403261	0.0959548	0.0668484	0.186481	0.116428	0.0976705	0	0	0.0325568	NA	NA	NA	#VALUE!	NA	NA	NA	NA	#VALUE!	NA
asmtl	NM_001016011	548765	XB-GENE-1000561	Q28EJ4	mRNA	Xenopus tropicalis acetylserotonin O-methyltransferase like (asmtl)	asmtl	5.45964	4.19557	6.45357	5.3696	9.32803	3.97711	5.57845	6.29453	8.42847	6.41065	8.1346	7.65791	0.697453	0.999678	0.107434	1.07731	0.27635	0.234688	0.828997	0.328406	1.25563	0.27635
asna1	XM_012965665	779794	XB-GENE-1013226	Q0IIZ2	mRNA	PREDICTED: Xenopus tropicalis arsA arsenite transporter, ATP-binding, homolog 1 (bacterial) (asna1)	asna1	67.2773	82.4804	50.5329	66.7636	62.4043	68.4224	42.7769	57.8679	48.7161	61.4505	40.3763	50.181	0.381227	0.999678	-0.157458	0.896603	0.179821	0.106053	0.679206	-0.290625	0.817548	0.179821
asns	NM_001278523	448254	XB-GENE-1006768	F6QQS7,Q28DG4	mRNA	Xenopus tropicalis asparagine synthetase (glutamine-hydrolyzing) (asns)	asns	2.44082	4.22139	1.99665	2.88629	2.91113	4.36617	1.22157	2.83296	2.85058	3.36053	3.32196	3.17769	0.773536	0.999678	-0.0996349	0.933269	0.346252	0.741139	0.97426	0.114382	1.08251	0.346252
asnsd1	XM_002931525	100379995	XB-GENE-940928		mRNA	PREDICTED: Xenopus tropicalis asparagine synthetase domain containing 1 (asnsd1)	asnsd1	58.835	72.3355	35.2725	55.481	58.8086	79.0998	30.1938	56.0341	54.1188	62.4865	44.2766	53.6273	0.901287	0.999678	-0.025697	0.982346	0.207174	0.867024	0.988673	-0.034689	0.976242	0.207174
aspa	XM_012957163	733935	XB-GENE-1016250	Q28C61	mRNA	PREDICTED: Xenopus tropicalis aspartoacylase (aspa), transcript variant X1	aspa	3.90497	3.3942	3.42816	3.57578	2.75313	2.99635	5.19177	3.64708	3.51067	3.00823	3.12701	3.2153	0.932826	0.999678	-0.0298345	0.979533	0.353949	0.692984	0.971387	-0.139742	0.907682	0.353949
aspg	NM_001127027	100145621	XB-GENE-993696	B1H3F8	mRNA	Xenopus tropicalis asparaginase (aspg)	aspg	64.8688	62.1335	33.5567	53.5197	68.4339	47.6061	31.4976	49.1792	53.9946	57.8962	27.3086	46.3998	0.524893	0.999678	-0.0999873	0.933041	0.157257	0.260903	0.848241	-0.176798	0.884665	0.157257
asph	NM_001015734	548451	XB-GENE-987977	Q5FW15	mRNA	Xenopus tropicalis aspartate beta-hydroxylase (asph)	asph	9.25197	7.39961	10.679	9.11018	11.8032	5.39605	10.8866	9.36197	7.18806	9.59681	11.9152	9.56668	0.901876	0.999678	-0.0324121	0.977784	0.262888	0.967475	0.997144	0.0107192	1.00746	0.262888
asphd2	XM_012957538	100216215	XB-GENE-5998370	B5DE73	mRNA	PREDICTED: Xenopus tropicalis aspartate beta-hydroxylase domain containing 2 (asphd2), transcript variant X2	asphd2	2.53761	1.91173	1.47493	1.97476	1.67279	1.0457	1.60939	1.44263	2.15345	2.28823	1.39746	1.94638	0.38129	0.999678	-0.283829	0.821408	0.324183	0.902137	0.993621	-0.0398624	0.972748	0.324183
aspm	XM_018093626	100379990	XB-GENE-877288		mRNA	PREDICTED: Xenopus tropicalis abnormal spindle microtubule assembly (aspm), transcript variant X2	aspm	18.6533	19.0574	13.1924	16.9677	13.9571	16.062	10.4544	13.4912	13.1542	15.107	19.41	15.8904	0.229278	0.945218	-0.243546	0.844666	0.202581	0.659246	0.965743	-0.0893289	0.93996	0.202581
aspn	XM_002934226	100487197	XB-GENE-984762		mRNA	PREDICTED: Xenopus tropicalis asporin (aspn)	aspn	0.145487	0.0517776	0	0.065755	0	0	0.0371946	0.0123982	0.197394	0.0409278	0	0.0794405	NA	NA	NA	#VALUE!	NA	NA	NA	NA	#VALUE!	NA
asprv1	XM_012952637	105945205	XB-GENE-6462429		mRNA	PREDICTED: Xenopus tropicalis aspartic peptidase, retroviral-like 1 (asprv1)	asprv1	0.238853	0.107938	0.194788	0.180526	0.115458	0.106686	0.0999219	0.107355	0.208492	0.207839	0.164049	0.19346	NA	NA	NA	#VALUE!	NA	NA	NA	NA	#VALUE!	NA
aspscr1	XM_012952527	733865	XB-GENE-488442	Q28DD2	mRNA	PREDICTED: Xenopus tropicalis alveolar soft part sarcoma chromosome region, candidate 1 (aspscr1), transcript variant X2	aspscr1	10.9387	15.9952	12.527	13.1536	12.4242	22.576	10.8678	15.2893	12.4987	13.6826	10.5375	12.2396	0.698621	0.999678	0.0966799	1.06931	0.249701	0.741307	0.97426	-0.0824323	0.944464	0.249701
asrgl1	XM_012962725	100145284	XB-GENE-989502	B1H0Z8	mRNA	PREDICTED: Xenopus tropicalis asparaginase like 1 (asrgl1), transcript variant X2	asrgl1	27.2992	45.2459	19.3483	30.6311	24.073	58.3757	16.1525	32.8671	24.5477	39.7935	24.9061	29.7491	0.922945	0.999678	-0.0371564	0.974574	0.384146	0.918753	0.994916	-0.0391846	0.973205	0.384146
ass1	NM_001011212	496645	XB-GENE-977784	Q5M8Z6	mRNA	Xenopus tropicalis argininosuccinate synthase 1 (ass1)	ass1	0.608283	0.232815	0.894269	0.578456	0.333066	0.228228	1.43126	0.664183	0.39495	0.180692	0.225656	0.267099	0.898141	0.999678	-0.0688861	0.953374	0.538129	0.211456	0.811673	-0.672431	0.627449	0.538129
aste1	NM_001128015	100158587	XB-GENE-990630	B2GUH0	mRNA	Xenopus tropicalis asteroid homolog 1 (aste1)	aste1	8.09881	6.86047	3.47624	6.14518	10.4032	7.70215	4.03083	7.37872	6.50658	5.21639	4.76563	5.4962	0.528867	0.999678	0.157349	1.11524	0.249865	0.741213	0.97426	-0.0825174	0.944408	0.249865
astl	XM_018092670	101730245	XB-GENE-5769376		mRNA	PREDICTED: Xenopus tropicalis astacin like metalloendopeptidase (astl)	astl	0.122133	0	0.0679488	0.0633606	0.158396	0.260194	0.0440572	0.154216	0.305012	0.137102	0.141476	0.19453	NA	NA	NA	#VALUE!	NA	NA	NA	NA	#VALUE!	NA
astn1	NM_001079054	779977	XB-GENE-979962	Q0P4N7	mRNA	Xenopus tropicalis astrotactin 1 (astn1)	astn1	0.193743	0.0341694	0.0606814	0.096198	0.275047	0.0372885	0.144738	0.152358	0.246691	0.0558364	0.0325713	0.111699	NA	NA	NA	#VALUE!	NA	NA	NA	NA	#VALUE!	NA
astn2	XM_002935205	100495162	XB-GENE-6050608		mRNA	PREDICTED: Xenopus tropicalis astrotactin 2 (astn2)	astn2	0.17428	0.311089	0.077724	0.187698	0.223516	0.457748	0.1194	0.266888	0.242768	0.244607	0.230306	0.239227	0.513641	0.999678	0.324871	1.25255	0.497369	0.478441	0.931277	0.352542	1.27681	0.497369
asxl1	XM_012952772	100379981	XB-GENE-940357		mRNA	PREDICTED: Xenopus tropicalis additional sex combs like 1, transcriptional regulator (asxl1)	asxl1	118.133	176.067	173.325	155.842	153.358	223.174	186.261	187.598	111.909	146.938	200.461	153.103	0.414165	0.999678	0.167804	1.12335	0.205494	0.854031	0.986885	-0.0378063	0.974135	0.205494
asxl2	XM_018089999	100137099	XB-GENE-996283		mRNA	PREDICTED: Xenopus tropicalis additional sex combs like 2, transcriptional regulator (asxl2), transcript variant X1	asxl2	0.828773	0.397504	0.478613	0.568296	0.326537	0.271227	0.788752	0.462172	0.527674	0.517553	0.6116	0.552275	0.427107	0.999678	-0.292666	0.816392	0.368527	0.951467	0.996694	0.0224303	1.01567	0.368527
asxl3	XM_018095117	100170177	XB-GENE-5858668		mRNA	PREDICTED: Xenopus tropicalis additional sex combs like 3, transcriptional regulator (asxl3), transcript variant X2	asxl3	11.445	10.0341	2.29225	7.92379	9.69531	8.2205	3.07061	6.99548	6.46613	8.3038	3.18871	5.98621	0.915491	0.999678	-0.0265113	0.981792	0.249836	0.487093	0.934854	-0.173621	0.886615	0.249836
asz1	NM_001127943	100158503	XB-GENE-986015	B2GU35	mRNA	Xenopus tropicalis ankyrin repeat, SAM and basic leucine zipper domain containing 1 (asz1)	asz1	0.10078	0.465374	0.276768	0.280974	0.305838	1.57575	0.697262	0.859618	0.320726	0.923315	0.688374	0.644139	NA	NA	NA	#VALUE!	NA	NA	NA	NA	#VALUE!	NA
atad1	NM_001142029	100216041	XB-GENE-5779938	B4F6J6	mRNA	Xenopus tropicalis ATPase family, AAA domain containing 1 (atad1)	atad1	56.9315	60.8493	29.7325	49.1711	42.0008	51.6817	23.5584	39.0803	39.7922	49.1649	30.705	39.8874	0.252212	0.969312	-0.250136	0.840817	0.218461	0.367601	0.901061	-0.196828	0.872467	0.218461
atad2	XM_012965173	100496913	XB-GENE-995542		mRNA	PREDICTED: Xenopus tropicalis ATPase family, AAA domain containing 2 (atad2)	atad2	59.8807	77.9043	55.388	64.391	53.9507	85.2458	46.7605	61.9856	51.1096	61.8341	56.4253	56.4563	0.723747	0.999678	-0.0753549	0.949109	0.213195	0.49104	0.936678	-0.146818	0.903241	0.213195
atad2b	XM_002935984	100496692	XB-GENE-5956276		mRNA	PREDICTED: Xenopus tropicalis ATPase family, AAA domain containing 2B (atad2b), transcript variant X1	atad2b	22.2076	24.1035	20.9418	22.4176	19.9341	21.9093	18.3864	20.0766	17.0092	18.6828	20.6164	18.7694	0.42204	0.999678	-0.126042	0.916342	0.156986	0.202681	0.80397	-0.199993	0.870555	0.156986
atad3a	NM_213684	407895	XB-GENE-946129	Q6NVR9	mRNA	Xenopus tropicalis ATPase family, AAA domain containing 3A (atad3a)	atad3a	23.4551	11.1818	21.453	18.6966	22.7828	10.9182	18.0327	17.2446	19.3901	11.5372	18.0681	16.3318	0.737645	0.999678	-0.0972188	0.934833	0.290228	0.664237	0.965743	-0.12598	0.916382	0.290228
atad5	XM_002943286	100485754	XB-GENE-6257545		mRNA	PREDICTED: Xenopus tropicalis ATPase family, AAA domain containing 5 (atad5)	atad5	28.687	24.9551	45.3423	32.9948	25.4861	24.8568	45.6914	32.0115	24.9555	22.5568	33.5418	27.018	0.709893	0.999678	-0.0583139	0.960386	0.156758	0.207756	0.810228	-0.197477	0.872074	0.156758
atat1	XM_012967834	100038151	XB-GENE-478280	B2RZF9	mRNA	PREDICTED: Xenopus tropicalis alpha tubulin acetyltransferase 1 (atat1), transcript variant X2	atat1	10.2581	6.86172	14.5687	10.5628	8.31577	2.3067	17.8734	9.49864	5.81533	7.48703	6.58423	6.62887	0.438262	0.999678	-0.379225	0.768851	0.48924	0.37054	0.902969	-0.438096	0.738108	0.48924
atcay	XM_002941386	100494070	XB-GENE-962245		mRNA	PREDICTED: Xenopus tropicalis ataxia, cerebellar, Cayman type (atcay), transcript variant X1	atcay	1.69108	1.14206	1.68301	1.50538	6.50206	1.80299	2.50646	3.60384	1.91324	1.76565	0.866165	1.51502	0.0477651	0.564015	0.720701	1.64798	0.364091	0.871127	0.988857	-0.0590655	0.959886	0.364091
ate1	XM_018095881	100495601	XB-GENE-961934		mRNA	PREDICTED: Xenopus tropicalis arginyltransferase 1 (ate1), transcript variant X4	ate1	7.21334	7.64043	5.01367	6.62248	10.2994	6.0228	4.46813	6.93012	7.45684	7.13946	3.95013	6.18214	0.94774	0.999678	-0.0144658	0.990023	0.220701	0.635099	0.963862	-0.104736	0.929975	0.220701
atf1	NM_001005828	448303	XB-GENE-971677	Q6DJ07	mRNA	Xenopus tropicalis activating transcription factor 1 (atf1)	atf1	57.2876	74.5328	19.0023	50.2742	63.0193	122.368	15.531	66.9728	78.874	69.8733	22.6918	57.1464	0.767328	0.999678	0.119398	1.08628	0.403545	0.75879	0.975772	0.123917	1.08969	0.403545
atf2	XM_018097559	100485532	XB-GENE-961088		mRNA	PREDICTED: Xenopus tropicalis activating transcription factor 2 (atf2), transcript variant X2	atf2	3.85016	3.14131	4.77757	3.92301	4.07058	3.81937	5.48968	4.45988	4.75601	3.2793	4.41382	4.14971	0.59234	0.999678	0.129879	1.0942	0.242561	0.929362	0.994916	0.0215025	1.01502	0.242561
atf3	XM_002934698	100494437	XB-GENE-6085251	F6THT3	mRNA	PREDICTED: Xenopus tropicalis activating transcription factor 3 (atf3)	atf3	5.32617	4.24738	4.1578	4.57712	9.09111	15.7802	7.87928	10.9168	13.1859	13.2219	10.7001	12.3693	0.000933878	0.101011	0.813421	1.75737	0.245767	7.7384e-05	0.0064806	0.971359	1.96069	0.245767
atf4	NM_001004785	448005	XB-GENE-983841	Q6GLH2	mRNA	Xenopus tropicalis activating transcription factor 4 (atf4)	atf4	302.298	315.124	636.282	417.901	247.045	348.212	717.308	437.522	290.415	327.043	562.375	393.278	0.940661	0.999678	-0.0117684	0.991876	0.158094	0.708165	0.973383	-0.059178	0.959811	0.158094
atf5	NM_001126567	100145007	XB-GENE-5808898	B0BMA6	mRNA	Xenopus tropicalis activating transcription factor 5 (atf5)	atf5	5.32381	3.47091	3.61828	4.13767	3.09403	2.66342	3.38904	3.04883	5.33589	5.28243	4.13938	4.91924	0.310478	0.993701	-0.28941	0.818236	0.285353	0.570611	0.951728	0.161838	1.11871	0.285353
atf5.2	NM_001006820	448546	XB-GENE-5902427	Q6DF66	mRNA	Xenopus tropicalis activating transcription factor 5, gene 2 (atf5.2)	atf5.2	2.86903	1.09984	1.68755	1.88547	0.668099	2.53361	3.55214	2.25128	4.31916	2.81262	3.11914	3.41697	0.951695	0.999678	0.0301549	1.02112	0.497785	0.208065	0.810369	0.626664	1.54399	0.497785
atf6	XM_002933780	100498199	XB-GENE-983814		mRNA	PREDICTED: Xenopus tropicalis activating transcription factor 6 (atf6)	atf6	42.5474	32.4553	18.1189	31.0406	41.1129	18.2588	15.6064	24.9927	34.7586	34.445	16.382	28.5286	0.1197	0.806231	-0.2548	0.838103	0.16375	0.507008	0.939478	-0.108648	0.927457	0.16375
atf6b	XM_018096713	100488855	XB-GENE-1013925		mRNA	PREDICTED: Xenopus tropicalis activating transcription factor 6 beta (atf6b), transcript variant X2	atf6b	7.16745	6.72982	12.987	8.96141	9.13227	7.47474	18.5589	11.722	8.47098	8.30947	12.9281	9.90285	0.230393	0.945946	0.233047	1.17531	0.194312	0.618053	0.961558	0.096886	1.06946	0.194312
atf7	NM_001045752	734076	XB-GENE-1216213	Q28BY2	mRNA	Xenopus tropicalis activating transcription factor 7 (atf7)	atf7	9.30641	8.52016	2.60414	6.81024	9.0301	6.0663	2.92138	6.00593	7.30127	7.93308	3.09204	6.10879	0.681611	0.999678	-0.095127	0.93619	0.231867	0.775204	0.977434	-0.0662154	0.95514	0.231867
atf7ip	XM_004913791	100490711	XB-GENE-6460810		mRNA	PREDICTED: Xenopus tropicalis activating transcription factor 7 interacting protein (atf7ip), transcript variant X5	atf7ip	55.5417	37.0047	37.4371	43.3278	32.5182	16.8981	31.7608	27.059	22.4452	22.448	19.5611	21.4848	0.0219087	0.431114	-0.50342	0.705433	0.219647	0.00118014	0.0463897	-0.712456	0.61028	0.219647
atf7ip2	XM_002939188	100489429	XB-GENE-6045764		mRNA	PREDICTED: Xenopus tropicalis activating transcription factor 7 interacting protein 2 (atf7ip2), transcript variant X2	atf7ip2	5.36151	5.11094	2.5785	4.35032	7.24955	4.76204	2.57653	4.86271	4.55849	4.15218	2.20263	3.63776	0.738517	0.999678	0.0799301	1.05697	0.239442	0.374845	0.904883	-0.21249	0.863047	0.239442
atg10	XM_002935701	100492117	XB-GENE-987306		mRNA	PREDICTED: Xenopus tropicalis autophagy related 10 (atg10), transcript variant X1	atg10	0.928097	0.274803	1.17183	0.791576	1.15863	0.543694	2.39727	1.36653	1.08603	0.239731	0.569876	0.63188	0.414976	0.999678	0.499906	1.41412	0.613255	0.690989	0.971261	-0.243777	0.844531	0.613255
atg101	XM_012957003	549574	XB-GENE-5873849	A4IH75	mRNA	PREDICTED: Xenopus tropicalis autophagy related 101 (atg101), transcript variant X1	atg101	18.0422	24.1521	20.2014	20.7986	32.4716	34.83	26.3831	31.2282	31.0078	29.2946	24.5269	28.2764	0.0445816	0.556123	0.400411	1.31988	0.19935	0.159867	0.763373	0.28019	1.21436	0.19935
atg12	XM_002939961	100493403	XB-GENE-5730378		mRNA	PREDICTED: Xenopus tropicalis autophagy related 12 (atg12)	atg12	28.3564	28.9239	28.5824	28.6209	34.9906	29.7579	30.6255	31.7913	26.0216	27.1219	30.8926	28.012	0.599477	0.999678	0.0985404	1.07069	0.187641	0.785161	0.980014	-0.051151	0.965166	0.187641
atg13	XM_012960478	100125026	XB-GENE-960599	A4IIM9	mRNA	PREDICTED: Xenopus tropicalis autophagy related 13 (atg13), transcript variant X3	atg13	2.9289	3.14464	8.09774	4.72376	3.89999	3.79819	9.12276	5.60698	4.30892	3.63935	6.08848	4.67892	0.472912	0.999678	0.18311	1.13533	0.255117	0.766751	0.976506	0.0756749	1.05385	0.255117
atg14	XM_002933725	100158656	XB-GENE-1000727		mRNA	PREDICTED: Xenopus tropicalis autophagy related 14 (atg14)	atg14	1.83122	1.78437	1.6154	1.74367	2.0691	1.87313	2.37918	2.10714	4.16038	3.15693	2.81742	3.37825	0.536359	0.999678	0.179197	1.13225	0.289808	0.0321214	0.384643	0.621029	1.53797	0.289808
atg16l1	NM_001017343	550097	XB-GENE-1011170	Q5I0B9	mRNA	Xenopus tropicalis autophagy related 16 like 1 (atg16l1)	atg16l1	25.0364	32.058	16.9726	24.689	26.7075	37.4986	20.7674	28.3245	34.3774	29.5706	24.0387	29.3289	0.517662	0.999678	0.126657	1.09176	0.195775	0.370023	0.90264	0.175499	1.12935	0.195775
atg16l2	XM_004919913	100485143	XB-GENE-6047387		mRNA	PREDICTED: Xenopus tropicalis autophagy related 16 like 2 (atg16l2), transcript variant X3	atg16l2	7.24212	8.00323	14.7842	10.0099	13.6316	10.3008	20.8275	14.92	7.96015	11.4475	15.7259	11.7112	0.038936	0.533476	0.397757	1.31746	0.192631	0.366904	0.901002	0.173809	1.12803	0.192631
atg2a	XM_018093104	780111	XB-GENE-5818802	Q08D51	mRNA	PREDICTED: Xenopus tropicalis autophagy related 2A (atg2a), transcript variant X1	atg2a	4.01378	4.95482	7.21499	5.39453	2.74172	5.64542	6.7913	5.05948	4.05372	5.24437	5.87992	5.05934	0.536756	0.999678	-0.120046	0.920158	0.194336	0.762971	0.97641	-0.0586082	0.96019	0.194336
atg2b	NM_001079158	780082	XB-GENE-5763717	A0JPA9	mRNA	Xenopus tropicalis autophagy related 2B (atg2b)	atg2b	6.74142	6.96448	8.23888	7.31493	8.38186	7.81185	9.46062	8.55144	9.26803	8.7588	8.84317	8.95667	0.3989	0.999678	0.147282	1.10748	0.17459	0.301428	0.873858	0.180417	1.13321	0.17459
atg3	NM_001011420	496900	XB-GENE-953266	Q5I0S6	mRNA	Xenopus tropicalis autophagy related 3 (atg3)	atg3	16.9489	37.3394	19.7647	24.6844	19.6185	61.2817	18.4178	33.106	30.0157	34.7041	38.7784	34.4994	0.671267	0.999678	0.173444	1.12775	0.40867	0.376698	0.906618	0.361263	1.28455	0.40867
atg4a	XM_018096264	549373	XB-GENE-922674	Q28IA7	mRNA	PREDICTED: Xenopus tropicalis autophagy related 4A, cysteine peptidase (atg4a), transcript variant X1	atg4a	0.742922	0.742393	0.982493	0.822603	0.417828	1.20318	1.09505	0.905352	1.57851	1.25766	1.57869	1.47162	0.990862	0.999678	-0.00448614	0.996895	0.391703	0.160558	0.763373	0.549637	1.46372	0.391703
atg4b	NM_001078996	779919	XB-GENE-967111	Q0D2E6	mRNA	Xenopus tropicalis autophagy related 4B, cysteine peptidase (atg4b)	atg4b	2.26371	3.23486	5.53409	3.67756	2.81354	3.66264	4.74541	3.74053	4.87943	3.64783	3.23219	3.91982	0.86425	0.999678	0.050792	1.03583	0.297087	0.789768	0.980505	0.0792068	1.05644	0.297087
atg4c	NM_001007882	493268	XB-GENE-941086	Q68EP9	mRNA	Xenopus tropicalis autophagy related 4C, cysteine peptidase (atg4c)	atg4c	12.95	8.88109	6.48322	9.43811	21.2609	18.107	6.23278	15.2002	18.7882	12.9629	8.70978	13.487	0.0625798	0.633409	0.391185	1.31147	0.21007	0.140594	0.736169	0.309555	1.23933	0.21007
atg4d	NM_001045781	734111	XB-GENE-1016717	Q28BL2	mRNA	Xenopus tropicalis autophagy related 4D, cysteine peptidase (atg4d)	atg4d	25.0182	24.8583	34.3869	28.0878	21.0951	21.1665	29.4158	23.8925	22.0486	24.191	31.7651	26.0016	0.282677	0.986718	-0.181434	0.881826	0.168882	0.601951	0.961122	-0.0880883	0.940769	0.168882
atg5	XM_012962999	549199	XB-GENE-1012765	F6R420	mRNA	PREDICTED: Xenopus tropicalis autophagy related 5 (atg5), transcript variant X3	atg5	7.37198	8.31356	3.22132	6.30228	5.26355	9.61283	3.48032	6.1189	8.0841	7.53888	5.05028	6.89109	0.891769	0.999678	-0.0382837	0.973813	0.281361	0.685292	0.969764	0.114022	1.08224	0.281361
atg7	NM_001129922	100170158	XB-GENE-940571	B3DL97	mRNA	Xenopus tropicalis autophagy related 7 (atg7)	atg7	6.26365	9.06016	7.97298	7.7656	9.51729	9.76036	6.8369	8.70485	9.64602	8.91094	8.48932	9.01543	0.665405	0.999678	0.0894165	1.06394	0.206761	0.462699	0.928827	0.151847	1.11099	0.206761
atg9a	XM_012970949	100497686	XB-GENE-984232		mRNA	PREDICTED: Xenopus tropicalis autophagy related 9A (atg9a), transcript variant X5	atg9a	1.18752	0.883749	1.23326	1.10151	1.14435	0.655015	1.21745	1.00561	1.61926	0.797402	1.09298	1.16988	0.742222	0.999678	-0.111983	0.925315	0.340466	0.906934	0.993621	0.0398029	1.02797	0.340466
atg9b	XM_012954488	100486160	XB-GENE-6257562		mRNA	PREDICTED: Xenopus tropicalis autophagy related 9B (atg9b), transcript variant X3	atg9b	8.7383	7.46739	17.0294	11.0784	4.73291	4.03993	16.3353	8.36937	6.25257	6.62219	11.6604	8.17837	0.0265624	0.464708	-0.442178	0.736023	0.199369	0.154544	0.760224	-0.283834	0.821405	0.199369
athl1	XM_002939332	100496278			mRNA	PREDICTED: Xenopus tropicalis ATH1, acid trehalase-like 1 (athl1)	athl1	0.266172	0.286352	0.142105	0.231543	1.90257	0.503145	0.975281	1.127	0.569463	0.495924	0.330885	0.465424	0.00269822	0.171084	1.42744	2.68969	0.475786	0.163072	0.766341	0.663632	1.58407	0.475786
atic	NM_001005460	448061	XB-GENE-998807	Q6GLB6	mRNA	Xenopus tropicalis 5-aminoimidazole-4-carboxamide ribonucleotide formyltransferase/IMP cyclohydrolase (atic)	atic	41.0001	30.1481	30.4937	33.8806	63.2834	44.5689	30.4078	46.0867	52.6832	23.5581	27.7012	34.6475	0.192455	0.913638	0.254973	1.19331	0.195629	0.836531	0.985584	-0.0403645	0.972409	0.195629
atl1	XM_012968596	779669	XB-GENE-945669	Q0VFK0	mRNA	PREDICTED: Xenopus tropicalis atlastin GTPase 1 (atl1), transcript variant X1	atl1	0.274908	0.288038	0.146943	0.23663	0.279802	0.866366	0.206564	0.450911	0.797616	0.48459	0.430545	0.570917	0.332264	0.997346	0.45715	1.37283	0.471501	0.0764015	0.598385	0.835479	1.78445	0.471501
atl2	XM_002940395	100379898	XB-GENE-947235		mRNA	PREDICTED: Xenopus tropicalis atlastin GTPase 2 (atl2), transcript variant X2	atl2	9.20267	10.3108	10.4266	9.98003	12.0332	6.52525	9.89852	9.48565	13.6071	11.9384	11.0361	12.1939	0.654717	0.999678	-0.0953969	0.936015	0.213312	0.414075	0.916525	0.174221	1.12835	0.213312
atl3	NM_001016595	549349	XB-GENE-1009682	Q28I50	mRNA	Xenopus tropicalis atlastin GTPase 3 (atl3)	atl3	10.1886	5.18903	4.98787	6.78851	5.71805	5.19004	5.56214	5.49008	9.67129	6.93728	4.2096	6.93939	0.511972	0.999678	-0.173228	0.886856	0.26416	0.994285	0.99994	0.00189208	1.00131	0.26416
atm	XM_002934928	100490767	XB-GENE-493810		mRNA	PREDICTED: Xenopus tropicalis ATM serine/threonine kinase (atm)	atm	1.42049	1.00342	1.50569	1.30987	1.08964	1.1151	1.65688	1.2872	1.77279	1.37689	1.30968	1.48645	0.878938	0.999678	-0.0373692	0.97443	0.245341	0.637047	0.963862	0.11576	1.08355	0.245341
atmin	XM_002938145	100487308	XB-GENE-5861068		mRNA	PREDICTED: Xenopus tropicalis ATM interactor (atmin), transcript variant X1	atmin	8.11163	6.4702	4.96154	6.51445	7.04069	7.32952	6.55502	6.97508	9.4627	7.57905	7.71312	8.25162	0.679546	0.999678	0.0828025	1.05907	0.20045	0.26792	0.8529	0.222072	1.16641	0.20045
atn1	XM_002941218	100486351	XB-GENE-6458762		mRNA	PREDICTED: Xenopus tropicalis atrophin 1 (atn1), transcript variant X2	atn1	4.94852	3.42947	5.32207	4.56669	5.82299	2.62366	5.06632	4.50432	4.26983	2.94132	2.71881	3.30998	0.754089	0.999678	-0.0731062	0.950589	0.233378	0.159991	0.763373	-0.327921	0.796684	0.233378
atoh1	XM_004911085	100488309	XB-GENE-6452084		mRNA	PREDICTED: Xenopus tropicalis atonal bHLH transcription factor 1 (atoh1)	atoh1	1.47614	0.507927	1.14931	1.04446	0.178112	1.39803	2.44396	1.34003	1.1293	0.781838	1.951	1.28738	0.841482	0.999678	-0.124227	0.917496	0.621139	0.734108	0.973992	0.21098	1.15747	0.621139
atoh7	XM_012967191	100493495	XB-GENE-989022		mRNA	PREDICTED: Xenopus tropicalis atonal bHLH transcription factor 7 (atoh7)	atoh7	0.807249	0	0	0.269083	0	0	0	0	0	0	0	0	NA	NA	NA	#VALUE!	NA	NA	NA	NA	#VALUE!	NA
atoh8	XM_002937284	100490889	XB-GENE-877027		mRNA	PREDICTED: Xenopus tropicalis atonal bHLH transcription factor 8 (atoh8)	atoh8	2.13036	1.09031	1.02672	1.4158	7.44367	1.25942	1.0817	3.2616	1.75034	1.91878	0.588117	1.41908	0.266136	0.981672	0.46842	1.38359	0.421239	0.848664	0.986482	-0.0803822	0.945807	0.421239
atox1	XR_001170167	734100	XB-GENE-947767	Q28BN1	misc_RNA	PREDICTED: Xenopus tropicalis antioxidant 1 copper chaperone (atox1), transcript variant X3	atox1	138.987	94.1793	263.979	165.715	218.383	98.8919	293.611	203.629	134.245	120.212	187.211	147.222	0.644791	0.999678	0.154248	1.11284	0.334587	0.726846	0.973939	-0.116879	0.92218	0.334587
atp10a	XM_002931642	100494528	XB-GENE-6033735		mRNA	PREDICTED: Xenopus tropicalis ATPase, class V, type 10A (atp10a), transcript variant X1	atp10a	0.994613	1.28012	1.55775	1.27749	1.59069	2.05943	2.67834	2.10949	2.18189	2.32425	2.67525	2.39379	0.0532854	0.58614	0.494347	1.40868	0.255794	0.0179144	0.281883	0.605561	1.52157	0.255794
atp10b	XM_018092833	100489696	XB-GENE-6045964		mRNA	PREDICTED: Xenopus tropicalis ATPase, class V, type 10B (atp10b), transcript variant X3	atp10b	8.65361	7.94948	7.52918	8.04409	4.15558	4.94778	7.37664	5.49334	10.5885	10.3818	5.21656	8.72896	0.0898115	0.724313	-0.415844	0.749581	0.245134	0.984898	0.99891	0.00464017	1.00322	0.245134
atp10d	NM_001016624	549378	XB-GENE-1000388	B2GUH9	mRNA	Xenopus tropicalis ATPase, class V, type 10D (atp10d)	atp10d	14.8021	16.6364	15.7022	15.7136	19.1603	15.1341	15.5077	16.6007	14.7153	18.8391	17.9501	17.1682	0.77763	0.999678	0.0454588	1.03201	0.160968	0.72928	0.973939	0.0557084	1.03937	0.160968
atp11a	XM_012957893	100485769	XB-GENE-1010941		mRNA	PREDICTED: Xenopus tropicalis ATPase, class VI, type 11A (atp11a), transcript variant X3	atp11a	1.62752	0.618299	0.461133	0.902317	2.74861	0.920103	0.601175	1.4233	1.26316	0.784314	0.247757	0.765077	0.27993	0.986652	0.384476	1.30539	0.355839	0.49822	0.937283	-0.241007	0.846154	0.355839
atp11b	XM_004914415	100135380	XB-GENE-989040		mRNA	PREDICTED: Xenopus tropicalis ATPase, class VI, type 11B (atp11b), transcript variant X2	atp11b	33.7487	38.044	22.4734	31.422	36.0566	32.7092	22.3795	30.3817	29.8473	34.8501	22.4929	29.0634	0.854128	0.999678	-0.02926	0.979923	0.159148	0.525748	0.942848	-0.100981	0.932399	0.159148
atp11c	XM_004916948	100498300	XB-GENE-976439		mRNA	PREDICTED: Xenopus tropicalis ATPase, class VI, type 11C (atp11c), transcript variant X2	atp11c	25.1241	15.976	8.62984	16.5767	14.5324	10.9977	9.78437	11.7715	17.5164	18.5265	7.499	14.514	0.102497	0.768269	-0.270763	0.828881	0.16582	0.384359	0.908679	-0.144246	0.904852	0.16582
atp12a	NM_001005025	448538	XB-GENE-18030786	Q6DFM8	mRNA	Xenopus tropicalis ATPase, H+/K+ transporting, nongastric, alpha polypeptide (atp12a)	atp12a	12.0805	0.910584	18.1075	10.3662	8.64027	1.80911	27.6158	12.6884	18.4792	6.01165	6.44346	10.3114	0.825264	0.999678	0.243674	1.184	1.10369	0.726792	0.973939	0.385626	1.30643	1.10369
atp12a-like	NM_001030379	594945	XB-GENE-5771626	Q5BL65	mRNA	Xenopus tropicalis ATPase, H+/k+ transporting, nongastric, alpha polypeptide (atp12a-like)	atp12a-like	78.1729	221.566	263.46	187.733	85.8918	255.979	439.565	260.479	397.264	322.131	368.715	362.704	0.535431	0.999678	0.238295	1.1796	0.384509	0.0494222	0.48253	0.755535	1.68826	0.384509
atp13a1	XM_012968067	100158629	XB-GENE-984166	B2GUP3	mRNA	PREDICTED: Xenopus tropicalis ATPase type 13A1 (atp13a1), transcript variant X1	atp13a1	28.3857	30.3331	22.8546	27.1911	29.8647	26.7709	22.1648	26.2668	29.3234	32.117	22.1981	27.8795	0.761586	0.999678	-0.0492159	0.966461	0.162215	0.990206	0.99933	0.00199121	1.00138	0.162215
atp13a3	XM_018094363	100497750	XB-GENE-6045268		mRNA	PREDICTED: Xenopus tropicalis ATPase type 13A3 (atp13a3), transcript variant X3	atp13a3	9.79866	5.70956	5.53654	7.01492	13.587	7.25257	7.5221	9.4539	10.8877	6.93633	5.33527	7.71977	0.126436	0.817188	0.286165	1.21939	0.187243	0.751462	0.975154	0.0593021	1.04196	0.187243
atp13a4	NM_001200048	100498523	XB-GENE-978090		mRNA	Xenopus tropicalis ATPase type 13A4 (atp13a4)	atp13a4	1.09048	1.88679	2.9214	1.96622	2.77002	2.57026	4.7394	3.3599	16.3862	11.2364	7.23934	11.6206	0.108112	0.781123	0.565147	1.47954	0.351736	5.13509e-07	0.000166629	1.76613	3.40141	0.351736
atp13a5	XM_012963382	100485018	XB-GENE-12441880		mRNA	PREDICTED: Xenopus tropicalis ATPase type 13A5 (atp13a5), transcript variant X2	atp13a5	22.8883	33.2726	22.9912	26.384	75.9979	21.7572	27.9444	41.8998	31.6467	40.1633	16.1132	29.3077	0.371248	0.999678	0.318327	1.24688	0.356016	0.955596	0.996694	0.0198232	1.01384	0.356016
atp13a-like	XM_018094358	733496	XB-GENE-5883964		mRNA	PREDICTED: Xenopus tropicalis ATPase type 13A-like (atp13a-like), transcript variant X2	atp13a-like	65.692	90.5897	78.8155	78.3657	35.1992	47.0624	75.4635	52.575	93.0558	116.842	91.912	100.603	0.0129827	0.342983	-0.443521	0.735338	0.178534	0.217989	0.814151	0.219934	1.16468	0.178534
atp1a1	NM_204076	395044	XB-GENE-484831	Q6P1S7	mRNA	Xenopus tropicalis ATPase Na+/K+ transporting subunit alpha 1 (atp1a1)	atp1a1	1786.68	2124.84	1814.25	1908.59	2678.92	1882.15	2097.94	2219.67	2237.06	2154.91	1395.58	1929.19	0.581886	0.999678	0.118901	1.08591	0.215935	0.953519	0.996694	-0.0125864	0.991314	0.215935
atp1a2	NM_001102969	100125050	XB-GENE-6034696	A4IIS7	mRNA	Xenopus tropicalis ATPase, Na+/K+ transporting, alpha 2 polypeptide (atp1a2)	atp1a2	7.12433	1.37011	15.4416	7.97868	4.98007	0.887583	15.1462	7.00461	1.73722	1.22975	3.60015	2.18904	0.716902	0.999678	-0.292481	0.816497	0.806617	0.215318	0.811673	-0.999459	0.500188	0.806617
atp1a3	NM_001126894	100145440	XB-GENE-996131	B1H2M4	mRNA	Xenopus tropicalis ATPase, Na+/K+ transporting, alpha 3 polypeptide (atp1a3)	atp1a3	0.449624	0.185199	0.23021	0.288344	0.324927	0.241062	0.333763	0.299917	4.16328	1.02542	0.639851	1.94285	0.862399	0.999678	0.0771338	1.05492	0.445036	0.000279064	0.0172322	1.61726	3.06791	0.445036
atp1b1	NM_001016488	548592	XB-GENE-482813	Q5CZK9	mRNA	Xenopus tropicalis ATPase Na+/K+ transporting subunit beta 1 (atp1b1)	atp1b1	560.05	792.587	429.401	594.012	1264.05	842.653	420.203	842.301	995.038	963.845	321.091	759.991	0.20958	0.928429	0.287838	1.22081	0.229404	0.583126	0.955559	0.125903	1.09119	0.229404
atp1b2	NM_203739	394667	XB-GENE-1007085	Q6P8E5	mRNA	Xenopus tropicalis ATPase, Na+/K+ transporting, beta 2 polypeptide (atp1b2)	atp1b2	293.947	276.512	607.115	392.524	171.213	269.301	583.74	341.418	333.853	302.512	347.675	328.013	0.26926	0.982547	-0.222435	0.857118	0.201341	0.537507	0.946398	-0.124144	0.917548	0.201341
atp1b3	NM_203756	394687	XB-GENE-485127	Q6P617	mRNA	Xenopus tropicalis ATPase Na+/K+ transporting subunit beta 3 (atp1b3)	atp1b3	745.622	983.934	834.517	854.691	851.113	867.566	829.223	849.301	889.557	908.274	612.088	803.306	0.950162	0.999678	-0.0103394	0.992859	0.165422	0.539497	0.946525	-0.101499	0.932064	0.165422
atp1b4	XM_004915750	100490400	XB-GENE-975977		mRNA	PREDICTED: Xenopus tropicalis ATPase, Na+/K+ transporting, beta 4 polypeptide (atp1b4), transcript variant X2	atp1b4	7.71854	2.61947	4.86981	5.06927	0.854499	0.898768	6.163	2.63876	21.2809	10.1193	2.73873	11.3796	0.215951	0.932125	-1.00649	0.497757	0.81341	0.483396	0.934529	0.570079	1.48461	0.81341
atp23	NM_001030431	594990	XB-GENE-971247	Q5BKJ4	mRNA	Xenopus tropicalis ATP23 metallopeptidase and ATP synthase assembly factor homolog (atp23)	atp23	14.7127	11.6653	15.4815	13.9532	17.1658	10.456	16.7924	14.8047	15.2046	13.5419	15.7443	14.8302	0.845182	0.999678	0.0544804	1.03849	0.279002	0.940037	0.995475	0.0209876	1.01465	0.279002
atp2a1	XM_012954931	613090	XB-GENE-975115	Q4VA67	mRNA	PREDICTED: Xenopus tropicalis ATPase, Ca++ transporting, cardiac muscle, fast twitch 1 (atp2a1), transcript variant X1	atp2a1	569.349	297.509	570.232	479.03	1141.76	197.629	607.868	649.085	370.485	393.659	199.692	321.279	0.837347	0.999678	0.0998091	1.07163	0.486189	0.398071	0.913509	-0.410865	0.752172	0.486189
atp2a2	XR_001923782	100489059	XB-GENE-1012933		misc_RNA	PREDICTED: Xenopus tropicalis ATPase, Ca++ transporting, cardiac muscle, slow twitch 2 (atp2a2), transcript variant X2	atp2a2	212.908	231.966	146.54	197.138	132.235	162.617	125.543	140.132	160.171	191.91	134.849	162.31	0.0422126	0.547474	-0.329973	0.795551	0.162435	0.180995	0.779673	-0.217289	0.86018	0.162435
atp2a3	NM_001078865	779786	XB-GENE-949483	Q0V9S4	mRNA	Xenopus tropicalis ATPase sarcoplasmic/endoplasmic reticulum Ca2+ transporting 3 (atp2a3)	atp2a3	34.7892	19.1067	5.76631	19.8874	22.3221	18.3511	5.55298	15.4087	31.5815	25.6132	3.95978	20.3848	0.373147	0.999678	-0.186396	0.878798	0.209294	0.694655	0.972056	-0.0821574	0.944644	0.209294
atp2b1	XM_018091920	100127567	XB-GENE-954671	A8E4U1	mRNA	PREDICTED: Xenopus tropicalis ATPase, Ca++ transporting, plasma membrane 1 (atp2b1), transcript variant X4	atp2b1	38.7383	30.2865	32.8756	33.9668	57.8151	24.9294	43.3661	42.0369	42.9998	38.805	29.11	36.9716	0.524615	0.999678	0.153952	1.11261	0.241969	0.859662	0.987247	0.0427814	1.0301	0.241969
atp2b2	XM_002934230	100487776	XB-GENE-950177		mRNA	PREDICTED: Xenopus tropicalis ATPase plasma membrane Ca2+ transporting 2 (atp2b2), transcript variant X2	atp2b2	0.0909732	0.0720724	0.135687	0.0995776	0.112703	0.283548	0.21586	0.204037	0.184314	0.196357	0.500674	0.293782	NA	NA	NA	#VALUE!	NA	NA	NA	NA	#VALUE!	NA
atp2b3	NM_001131043	100125191	XB-GENE-977575	B4F6S6	mRNA	Xenopus tropicalis ATPase, Ca++ transporting, plasma membrane 3 (atp2b3)	atp2b3	0.803454	0.367519	0.463202	0.544725	0.393277	0.451796	0.527019	0.457364	0.619679	0.520402	0.439099	0.526393	0.714452	0.999678	-0.138329	0.908571	0.378067	0.973303	0.997633	-0.0126522	0.991268	0.378067
atp2c1	XM_002937743	100487845	XB-GENE-968174		mRNA	PREDICTED: Xenopus tropicalis ATPase, Ca++ transporting, type 2C, member 1 (atp2c1), transcript variant X1	atp2c1	19.2655	18.6632	16.0024	17.977	26.2475	21.0238	14.1126	20.4613	25.5675	27.3953	17.6996	23.5542	0.578085	0.999678	0.0941599	1.06744	0.169296	0.180831	0.779673	0.226552	1.17004	0.169296
atp2c2	NM_001079056	779979	XB-GENE-5873516	Q0P4N5	mRNA	Xenopus tropicalis ATPase, Ca++ transporting, type 2C, member 2 (atp2c2)	atp2c2	1.07134	0.153981	0.710569	0.645298	0.0157879	0.130124	0.768018	0.304643	0.307636	0.361078	0.141323	0.270012	0.18113	0.897595	-1.29881	0.40646	0.971232	0.484604	0.934529	-0.67881	0.62468	0.971232
atp4a	XM_002942811	100488221	XB-GENE-486104		partial mRNA	PREDICTED: Xenopus tropicalis ATPase, H+/K+ exchanging, alpha polypeptide (atp4a)	atp4a	0.093925	0.0424959	0.035752	0.057391	0	0	0.141456	0.0471521	0	0	0.245796	0.0819319	NA	NA	NA	#VALUE!	NA	NA	NA	NA	#VALUE!	NA
atp4b	NM_001005806	448282	XB-GENE-944891	Q6DJ31	mRNA	Xenopus tropicalis ATPase H+/K+ transporting subunit beta (atp4b)	atp4b	0	0	0	0	0	0	0	0	0	0	0.0464362	0.0154787	NA	NA	NA	#VALUE!	NA	NA	NA	NA	#VALUE!	NA
atp5c1	XM_012959014	549161		F6XES7	mRNA	PREDICTED: Xenopus tropicalis ATP synthase, H+ transporting, mitochondrial F1 complex, gamma polypeptide 1 (atp5c1), transcript variant X2	atp5c1	55.9865	58.8549	18.6634	44.5016	59.1056	62.6245	10.7939	44.1747	65.7389	45.8524	13.8994	41.8302	0.558907	0.999678	-0.153439	0.899105	0.262528	0.562124	0.950939	-0.152185	0.899887	0.262528
atp5f1a	NM_001030439	594998	XB-GENE-944567	Q5BKH9	mRNA	Xenopus tropicalis ATP synthase F1 subunit alpha (atp5f1a)	atp5f1a	307.838	278.439	311.814	299.364	251.819	188.636	260.804	233.753	207.43	208.791	241.727	219.316	0.081785	0.69766	-0.273314	0.827417	0.157039	0.0391079	0.427757	-0.323979	0.798864	0.157039
atp5f1b	NM_001001256	407968	XB-GENE-943110	Q6NWX0	mRNA	Xenopus tropicalis ATP synthase F1 subunit beta (atp5f1b)	atp5f1b	483.296	546.989	564.712	531.665	429.804	619.78	474.506	508.03	426.041	472.98	626.203	508.408	0.659032	0.999678	-0.071211	0.951839	0.161385	0.650766	0.965743	-0.0730586	0.95062	0.161385
atp5f1c	NM_001016407	549161	XB-GENE-970730	F6XES7	mRNA	Xenopus tropicalis ATP synthase F1 subunit gamma (atp5f1c)	atp5f1c	273.042	316.399	284.277	291.239	290.473	366.007	242.065	299.515	282.774	317.688	331.114	310.526	0.968266	0.999678	0.00623251	1.00433	0.156665	0.828505	0.984867	0.0339365	1.0238	0.156665
atp5f1d	NM_001016516	549270	XB-GENE-978389	A4QND7	mRNA	Xenopus tropicalis ATP synthase F1 subunit delta (atp5f1d)	atp5f1d	185.434	151.078	318.334	218.282	189.182	127.952	336.301	217.811	147.713	115.724	269.002	177.48	0.848881	0.999678	-0.0464538	0.968314	0.243792	0.347842	0.892109	-0.228868	0.853304	0.243792
atp5g3	XM_012970310	448663		Q6DET2	mRNA	PREDICTED: Xenopus tropicalis ATP synthase, H+ transporting, mitochondrial Fo complex subunit C3 (subunit 9) (atp5g3), transcript variant X1	atp5g3	87.9387	102.875	159.433	116.749	90.3255	78.4502	130.74	99.8385	73.9735	77.4301	170.246	107.216	0.401555	0.999678	-0.147298	0.90294	0.175595	0.396782	0.913212	-0.148796	0.902003	0.175595
atp5if1	NM_001142093	100216112	XB-GENE-956790	F7BK26	mRNA	Xenopus tropicalis ATP synthase inhibitory factor subunit 1 (atp5if1)	atp5if1	51.4174	77.5244	178.298	102.413	53.7652	89.2533	218.62	120.546	69.2103	77.1651	252.605	132.993	0.599691	0.999678	0.106616	1.0767	0.203138	0.324321	0.881981	0.200216	1.14887	0.203138
atp5j2	XM_012970448	549849		F7CE84	mRNA	PREDICTED: Xenopus tropicalis ATP synthase, H+ transporting, mitochondrial Fo complex subunit F2 (atp5j2), transcript variant X1	atp5j2	83.4024	80.1633	251.064	138.21	75.8308	60.5331	256.988	131.117	68.7458	94.8843	186.046	116.559	0.533242	0.999678	-0.133991	0.911307	0.215052	0.500669	0.937833	-0.144824	0.90449	0.215052
atp5mc1	NM_001005112	448692	XB-GENE-5907814	Q6DEP6	mRNA	Xenopus tropicalis ATP synthase membrane subunit c locus 1 (atp5mc1)	atp5mc1	81.4487	99.4285	110.888	97.255	73.8539	112.071	95.9396	93.955	83.9598	93.7346	119.939	99.2112	0.819782	0.999678	-0.0421928	0.971178	0.185199	0.997917	0.99994	-0.000483459	0.999665	0.185199
atp5mc3	NM_001005087	448663	XB-GENE-853227	Q6DET2	mRNA	Xenopus tropicalis ATP synthase membrane subunit c locus 3 (atp5mc3)	atp5mc3	715.503	779.136	1139.4	878.014	796.97	813.177	1097.51	902.553	716.247	588.879	1252.34	852.487	0.847057	0.999678	0.0301863	1.02114	0.156507	0.637058	0.963862	-0.0738422	0.950104	0.156507
atp5me	NM_001016415	549169	XB-GENE-5722303	B3DLE6	mRNA	Xenopus tropicalis ATP synthase membrane subunit e (atp5me)	atp5me	114.65	117.15	328.956	186.919	124.02	133.256	301.018	186.098	99.5301	135.794	261.514	165.613	0.96237	0.999678	0.00916924	1.00638	0.194346	0.605219	0.961558	-0.10046	0.932736	0.194346
atp5mf	NM_001017095	549849	XB-GENE-963446	F7CE84	mRNA	Xenopus tropicalis ATP synthase membrane subunit f (atp5mf)	atp5mf	198.755	181.626	446.887	275.756	170.298	152.031	451.475	257.935	119.044	176.947	410.032	235.341	0.587406	0.999678	-0.119968	0.920208	0.221099	0.313485	0.877684	-0.222853	0.856869	0.221099
atp5mg	NM_001170504	100101800	XB-GENE-923057	A9JSC4	mRNA	Xenopus tropicalis ATP synthase membrane subunit g (atp5mg)	atp5mg	209.76	248.961	509.264	322.662	266.3	252.059	634.561	384.307	231.55	225.223	495.246	317.339	0.375533	0.999678	0.144973	1.10571	0.163597	0.915015	0.99468	-0.0174584	0.987972	0.163597
atp5pb	NM_203787	394723	XB-GENE-972907	Q6P8D3	mRNA	Xenopus tropicalis ATP synthase peripheral stalk-membrane subunit b (atp5pb)	atp5pb	145.949	130.082	303.143	193.058	143.871	88.5898	293.141	175.201	120.375	98.0731	279.998	166.149	0.571239	0.999678	-0.155869	0.897592	0.275276	0.450323	0.925534	-0.207799	0.865857	0.275276
atp5pd	NM_001011021	496430	XB-GENE-993879	Q63ZZ5	mRNA	Xenopus tropicalis ATP synthase peripheral stalk subunit d (atp5pd)	atp5pd	79.4141	84.6223	185.036	116.357	81.0963	89.8637	223.419	131.46	80.9574	76.8416	170.315	109.371	0.699515	0.999678	0.0702758	1.04992	0.182073	0.746447	0.974323	-0.0588694	0.960016	0.182073
atp5pf	NM_001017042	549796	XB-GENE-987263	A4IH97	mRNA	Xenopus tropicalis ATP synthase peripheral stalk subunit F6 (atp5pf)	atp5pf	149.341	132.904	301.559	194.601	152.934	151.277	337.509	213.907	143.383	105.312	258.475	169.057	0.716311	0.999678	0.0698757	1.04963	0.192287	0.398974	0.913509	-0.162185	0.89367	0.192287
atp5po	NM_001044412	733460	XB-GENE-957388	Q28J74	mRNA	Xenopus tropicalis ATP synthase peripheral stalk subunit OSCP (atp5po)	atp5po	126.243	102.979	128.516	119.246	131.191	114.164	126.299	123.885	107.645	86.2544	110.937	101.612	0.896202	0.999678	0.0218511	1.01526	0.167492	0.322135	0.881981	-0.165831	0.891415	0.167492
atp5s	NM_001017243	549997		Q0D2C0	mRNA	Xenopus tropicalis ATP synthase, H+ transporting, mitochondrial Fo complex subunit s (factor B) (atp5s)	atp5s	1.68472	2.00381	0.755154	1.48123	1.60676	6.54541	2.01081	3.38766	3.43257	3.86787	2.54838	3.28294	0.101431	0.766097	0.690747	1.61412	0.421713	0.0512786	0.491299	0.821979	1.76783	0.421713
atp5sl	XM_012969052	100485450			mRNA	PREDICTED: Xenopus tropicalis ATP5S-like (atp5sl)	atp5sl	1.97526	2.0438	1.83506	1.95137	2.20171	3.32051	1.55836	2.36019	2.94246	2.67936	1.51555	2.37913	0.732893	0.999678	0.132665	1.09632	0.388729	0.732302	0.973992	0.13297	1.09655	0.388729
atp6ap1.2	NM_001130370	100170603	XB-GENE-997187	B3DM52	mRNA	Xenopus tropicalis ATPase, H+ transporting, lysosomal accessory protein 1, gene 2 (atp6ap1.2)	atp6ap1.2	26.52	24.6169	25.6781	25.605	29.7007	19.9705	24.2879	24.653	27.7962	25.8573	17.8269	23.8268	0.682662	0.999678	-0.0687808	0.953443	0.168237	0.55507	0.950655	-0.09929	0.933492	0.168237
atp6ap1l	XM_002935699	100491948	XB-GENE-6463386		mRNA	PREDICTED: Xenopus tropicalis ATPase, H+ transporting, lysosomal accessory protein 1-like (atp6ap1l)	atp6ap1l	0.376895	1.13162	1.33547	0.947993	0.267695	0.897234	0.49601	0.553646	0.517635	0.765369	1.26881	0.850604	0.34485	0.999678	-0.500641	0.706793	0.529989	0.896025	0.993262	-0.0692616	0.953126	0.529989
atp6ap2	NM_001011319	496778	XB-GENE-964301	Q5M8F1	mRNA	Xenopus tropicalis ATPase, H+ transporting, lysosomal accessory protein 2 (atp6ap2)	atp6ap2	87.1481	86.3402	20.4035	64.6306	48.619	88.9001	18.6322	52.0505	102.725	99.8298	29.1302	77.2285	0.482398	0.999678	-0.215058	0.861511	0.306154	0.533723	0.944871	0.19053	1.14118	0.306154
atp6v0a1	XM_012971485	100036694	XB-GENE-959346	A1A5G6,A0A1B8Y5L8	mRNA	PREDICTED: Xenopus tropicalis ATPase, H+ transporting, lysosomal V0 subunit a1 (atp6v0a1), transcript variant X2	atp6v0a1	29.3872	33.4447	39.1057	33.9792	34.0581	27.6993	35.6961	32.4845	40.1532	41.1046	24.0926	35.1168	0.718566	0.999678	-0.060476	0.958948	0.167814	0.970751	0.997633	-0.00615323	0.995744	0.167814
atp6v0a2	XM_018093086	548977	XB-GENE-960957	Q28CM5	mRNA	PREDICTED: Xenopus tropicalis ATPase, H+ transporting, lysosomal V0 subunit a2 (atp6v0a2), transcript variant X2	atp6v0a2	7.69093	5.81832	4.83137	6.11354	3.99455	3.75279	4.98545	4.24426	8.26035	8.1901	4.50183	6.98409	0.135601	0.835142	-0.356494	0.781061	0.238877	0.727351	0.973939	0.0832845	1.05943	0.238877
atp6v0a4	NM_001113690	100135019	XB-GENE-493197	A9UMJ2	mRNA	Xenopus tropicalis ATPase H+ transporting V0 subunit a4 (atp6v0a4)	atp6v0a4	19.5237	7.96746	26.7817	18.091	2.57627	1.03802	24.7805	9.46491	11.7246	8.04578	23.5566	14.4423	0.0405643	0.540449	-1.39453	0.380367	0.68094	0.745576	0.974323	-0.22095	0.858	0.68094
atp6v0b	NM_001017064	549818	XB-GENE-997920	Q5BJ49	mRNA	Xenopus tropicalis ATPase, H+ transporting, lysosomal 21kDa, V0 subunit b (atp6v0b)	atp6v0b	72.1003	63.2909	56.1579	63.8497	48.3886	68.8373	55.4768	57.5676	68.0468	66.2668	59.7213	64.6783	0.542042	0.999678	-0.103938	0.93049	0.170466	0.886074	0.991577	-0.0244233	0.983214	0.170466
atp6v0c	NM_203562	394488	XB-GENE-981790	Q6PBE9	mRNA	Xenopus tropicalis ATPase, H+ transporting, lysosomal 16kDa, V0 subunit c (atp6v0c)	atp6v0c	282.129	248.795	383.14	304.688	197.223	321.391	379.801	299.472	289.239	259.794	478.721	342.585	0.83857	0.999678	-0.0318429	0.97817	0.156304	0.656695	0.965743	0.0694744	1.04933	0.156304
atp6v0d1	NM_001017310	550064	XB-GENE-989918	A0JLY8	mRNA	Xenopus tropicalis ATPase, H+ transporting, lysosomal 38kDa, V0 subunit d1 (atp6v0d1)	atp6v0d1	12.4478	13.1248	6.60912	10.7272	9.32153	17.9706	6.63698	11.3097	19.6042	14.913	8.8335	14.4502	0.973202	0.999678	0.00755147	1.00525	0.224792	0.253652	0.843927	0.256606	1.19466	0.224792
atp6v0d2	NM_204031	394992	XB-GENE-957143	Q6P335	mRNA	Xenopus tropicalis ATPase, H+ transporting, lysosomal 38kDa, V0 subunit d2 (atp6v0d2)	atp6v0d2	40.7629	23.434	78.4231	47.54	22.8415	11.7851	64.5155	33.0474	21.6489	26.1902	36.4974	28.1122	0.209395	0.928429	-0.496674	0.708739	0.395683	0.246218	0.840311	-0.458828	0.727577	0.395683
atp6v0e1	NM_001171686	100216036	XB-GENE-988748	B4F6J0	mRNA	Xenopus tropicalis ATPase, H+ transporting, lysosomal 9kDa, V0 subunit e1 (atp6v0e1)	atp6v0e1	101.868	110.407	136.634	116.303	68.8452	165.93	131.793	122.189	113.278	111.236	161.614	128.709	0.998609	0.999911	-0.000310104	0.999785	0.177924	0.75358	0.975321	0.0558544	1.03947	0.177924
atp6v0e2	NM_001171575	100124803	XB-GENE-5771814	A4IH67	mRNA	Xenopus tropicalis ATPase, H+ transporting V0 subunit e2 (atp6v0e2)	atp6v0e2	2.56152	1.14945	3.39622	2.36906	2.37903	3.03266	2.66808	2.69326	2.08015	2.98095	3.59104	2.88405	0.632018	0.999678	0.20485	1.15257	0.427761	0.580748	0.95525	0.236249	1.17793	0.427761
atp6v1a	NM_001007511	493238	XB-GENE-479548	Q68F94	mRNA	Xenopus tropicalis ATPase H+ transporting V1 subunit A (atp6v1a)	atp6v1a	56.0442	28.4633	40.5065	41.6713	14.9525	19.989	34.6258	23.1891	40.174	28.0943	38.5002	35.5895	0.0124593	0.335812	-0.630285	0.646049	0.252229	0.563568	0.951101	-0.145675	0.903957	0.252229
atp6v1b1	NM_001114262	100135740	XB-GENE-485914	B0BMI3	mRNA	Xenopus tropicalis ATPase H+ transporting V1 subunit B1 (atp6v1b1)	atp6v1b1	21.8044	5.76092	25.5635	17.7096	0.294263	0.730589	38.2471	13.0907	14.3277	5.57849	16.3324	12.0795	0.0635865	0.63814	-1.98715	0.252236	1.0712	0.770408	0.976567	-0.312621	0.805177	1.0712
atp6v1b2	NM_001078714	779628	XB-GENE-941731	Q0VGW2	mRNA	Xenopus tropicalis ATPase, H+ transporting, lysosomal 56/58kDa, V1 subunit B2 (atp6v1b2)	atp6v1b2	66.3185	45.8995	73.5153	61.9111	23.3538	20.2983	58.8087	34.1536	57.4241	49.4621	55.509	54.1317	0.00235345	0.158348	-0.710335	0.611178	0.233542	0.564202	0.951101	-0.134663	0.910883	0.233542
atp6v1c1	XM_012964430	394779	XB-GENE-948409	Q6P4Y9	mRNA	PREDICTED: Xenopus tropicalis ATPase, H+ transporting, lysosomal 42kDa, V1 subunit C1 (atp6v1c1), transcript variant X2	atp6v1c1	76.4199	88.3754	66.5538	77.1164	99.3521	108.276	63.3733	90.3337	102.106	87.8875	70.7094	86.901	0.398449	0.999678	0.133768	1.09716	0.158419	0.583159	0.955559	0.0869365	1.06211	0.158419
atp6v1c2	XM_002940121	100485790	XB-GENE-962058	F6YL50	mRNA	PREDICTED: Xenopus tropicalis ATPase, H+ transporting, lysosomal 42kDa, V1 subunit C2 (atp6v1c2)	atp6v1c2	27.4291	9.21725	25.9498	20.8654	0.281761	0.266756	17.9838	6.17743	15.2975	8.80179	17.2996	13.7996	0.00740962	0.272821	-2.8091	0.142685	1.04901	0.72366	0.973939	-0.370901	0.773299	1.04901
atp6v1d	NM_001017075	549829	XB-GENE-973447	F6WQT5	mRNA	Xenopus tropicalis ATPase, H+ transporting, lysosomal 34kDa, V1 subunit D (atp6v1d)	atp6v1d	19.1139	13.5701	31.1751	21.2864	10.6124	18.5395	24.2602	17.804	16.6175	14.3403	25.5462	18.8347	0.377906	0.999678	-0.200257	0.870396	0.22711	0.607122	0.961558	-0.116777	0.922246	0.22711
atp6v1e1	NM_203792	394728	XB-GENE-1006142	Q6P8D7	mRNA	Xenopus tropicalis ATPase, H+ transporting, lysosomal 31kDa, V1 subunit E1 (atp6v1e1)	atp6v1e1	44.1533	44.1929	58.4056	48.9173	27.6874	61.1249	50.8773	46.5632	45.2178	43.6841	61.0194	49.9738	0.569894	0.999678	-0.11157	0.92558	0.196355	0.999495	0.999978	-0.000124335	0.999914	0.196355
atp6v1f	NM_001004928	448314	XB-GENE-975984	Q6DIZ5	mRNA	Xenopus tropicalis ATPase, H+ transporting, lysosomal 14kDa, V1 subunit F (atp6v1f)	atp6v1f	70.9095	71.959	83.4736	75.4474	40.6633	97.9424	99.8464	79.484	77.8967	75.1302	104.393	85.8065	0.907824	0.999678	-0.022836	0.984296	0.19723	0.664378	0.965743	0.0855733	1.06111	0.19723
atp6v1g1	NM_001005022	448533	XB-GENE-989681	Q6DFN3	mRNA	Xenopus tropicalis ATPase, H+ transporting, lysosomal 13kDa, V1 subunit G1 (atp6v1g1)	atp6v1g1	103.757	107.425	99.8563	103.679	119.129	123.176	91.947	111.417	115.323	112.025	98.0183	108.455	0.760296	0.999678	0.0522967	1.03691	0.171413	0.932334	0.995111	0.0145544	1.01014	0.171413
atp6v1g2	NM_001079372	780301	XB-GENE-487414	Q0P4P0	mRNA	Xenopus tropicalis ATPase H+ transporting V1 subunit G2 (atp6v1g2)	atp6v1g2	1.25483	0.648829	1.91095	1.27154	1.73406	0.639017	2.08321	1.48543	0.248091	0.411163	0.680213	0.446489	0.83504	0.999678	0.118262	1.08543	0.567906	0.0824941	0.617735	-0.98611	0.504837	0.567906
atp6v1g3	NM_001103047	100125150	XB-GENE-949366	A4QNE9	mRNA	Xenopus tropicalis ATPase, H+ transporting, lysosomal 13kDa, V1 subunit G3 (atp6v1g3)	atp6v1g3	88.9085	32.5262	101.821	74.4184	1.16142	7.6869	93.8075	34.2186	56.3503	35.556	85.2263	59.0442	0.0310614	0.490447	-1.93612	0.261317	0.897898	0.816245	0.983978	-0.208652	0.865346	0.897898
atp6v1h	NM_001016182	548936	XB-GENE-1015115	B7ZSW8	mRNA	Xenopus tropicalis ATPase, H+ transporting, lysosomal 50/57kDa, V1 subunit H (atp6v1h)	atp6v1h	30.8508	33.8344	30.2454	31.6435	15.8369	43.4042	30.26	29.8337	35.4414	34.5922	37.124	35.7192	0.547084	0.999678	-0.151174	0.900517	0.251064	0.712638	0.973383	0.0924707	1.06619	0.251064
atp7a	NM_001130265	100170482	XB-GENE-1010489	B3DLC1	mRNA	Xenopus tropicalis ATPase copper transporting alpha (atp7a)	atp7a	3.37249	4.8679	5.53247	4.59095	2.21213	6.80351	11.1243	6.71331	11.9769	10.039	7.33242	9.78277	0.6257	0.999678	0.193876	1.14383	0.39746	0.0652225	0.555717	0.732809	1.66187	0.39746
atp7b	XM_002936732	100497797	XB-GENE-6044681		mRNA	PREDICTED: Xenopus tropicalis ATPase, Cu++ transporting, beta polypeptide (atp7b)	atp7b	2.4342	2.0685	1.11116	1.87129	0.933743	1.47682	1.88416	1.43157	2.67565	2.67213	1.52355	2.29044	0.366229	0.999678	-0.26661	0.83127	0.295067	0.507618	0.939557	0.195497	1.14512	0.295067
atp8a1	XM_018095421	733571	XB-GENE-1000407		mRNA	PREDICTED: Xenopus tropicalis ATPase, aminophospholipid transporter (APLT), class I, type 8A, member 1 (atp8a1), transcript variant X2	atp8a1	3.79257	1.6881	5.17005	3.55024	1.24519	0.626567	3.879	1.91692	2.98649	2.03782	1.82826	2.28419	0.138244	0.837347	-0.799569	0.574521	0.539388	0.463602	0.928827	-0.395333	0.760314	0.539388
atp8a2	XM_012957935	101730757	XB-GENE-6036032		mRNA	PREDICTED: Xenopus tropicalis ATPase, aminophospholipid transporter, class I, type 8A, member 2 (atp8a2)	atp8a2	0.444737	0.255804	0.604824	0.435122	0.701358	0.29842	0.684857	0.561545	0.794944	0.648951	0.678051	0.707315	0.556091	0.999678	0.227718	1.17098	0.386843	0.18429	0.783625	0.513597	1.4276	0.386843
atp8b1	NM_001030391	594952	XB-GENE-490143	Q5BL50	mRNA	Xenopus tropicalis ATPase phospholipid transporting 8B1 (atp8b1)	atp8b1	59.9698	59.9563	42.2643	54.0635	31.5158	56.868	38.3909	42.2582	53.0789	69.0197	41.9272	54.6753	0.189343	0.907403	-0.274809	0.82656	0.209375	0.904309	0.993621	-0.0251711	0.982704	0.209375
atp8b3	XM_018090939	100490666	XB-GENE-992174		mRNA	PREDICTED: Xenopus tropicalis ATPase, aminophospholipid transporter, class I, type 8B, member 3 (atp8b3)	atp8b3	0.0177649	0	0	0.00592163	0.0229384	0	0	0.00764614	0.0492443	0	0	0.0164148	NA	NA	NA	#VALUE!	NA	NA	NA	NA	#VALUE!	NA
atp8b4	XM_018092435	100145017	XB-GENE-5831431		mRNA	PREDICTED: Xenopus tropicalis ATPase, class I, type 8B, member 4 (atp8b4), transcript variant X2	atp8b4	3.74914	1.48672	4.64741	3.29443	2.84923	0.932437	3.62594	2.4692	2.36377	1.5566	2.53909	2.15315	0.524135	0.999678	-0.324823	0.798396	0.509939	0.460238	0.928048	-0.376567	0.770269	0.509939
atp9a	NM_203901	394841	XB-GENE-942215	Q6P4Y2	mRNA	Xenopus tropicalis ATPase, class II, type 9A (atp9a)	atp9a	9.23068	4.05127	5.94002	6.40732	5.54138	4.19374	7.74513	5.82675	9.99851	5.30581	4.09878	6.4677	0.794256	0.999678	-0.082638	0.944329	0.316877	0.923231	0.994916	-0.0305359	0.979057	0.316877
atp9b	XM_002936443	100497381	XB-GENE-1012387		mRNA	PREDICTED: Xenopus tropicalis ATPase, class II, type 9B (atp9b)	atp9b	0.693381	0.980762	0.206697	0.626947	0.487118	1.19148	0.294946	0.657847	1.26118	0.938981	0.383597	0.861252	0.897562	0.999678	0.0519694	1.03668	0.403673	0.371472	0.903888	0.360771	1.28411	0.403673
atpaf1	NM_001008069	493432	XB-GENE-948200	Q66JD1	mRNA	Xenopus tropicalis ATP synthase mitochondrial F1 complex assembly factor 1 (atpaf1)	atpaf1	15.1544	10.566	27.6993	17.8066	16.5248	10.0066	21.4875	16.0063	10.8563	9.6962	18.9722	13.1749	0.755514	0.999678	-0.0846193	0.943033	0.271758	0.272265	0.85483	-0.298353	0.81318	0.271758
atpaf2	NM_203705	394633	XB-GENE-972826	Q6P847	mRNA	Xenopus tropicalis ATP synthase mitochondrial F1 complex assembly factor 2 (atpaf2)	atpaf2	83.618	78.7216	85.0161	82.4519	104.202	70.9868	65.4902	80.2264	74.455	63.1303	88.7789	75.4547	0.680507	0.999678	-0.0685027	0.953627	0.166361	0.521175	0.942848	-0.106726	0.928693	0.166361
atr	XM_012963312	100495593	XB-GENE-1012722		mRNA	PREDICTED: Xenopus tropicalis ATR serine/threonine kinase (atr)	atr	1.95185	1.42416	3.29725	2.22442	1.67168	1.4738	4.00862	2.3847	1.88253	1.90903	3.03294	2.27483	0.94355	0.999678	0.0163369	1.01139	0.23072	0.894602	0.993262	0.0305664	1.02141	0.23072
atraid	NM_001011316	496775	XB-GENE-5918653	Q5M8F4	mRNA	Xenopus tropicalis all-trans retinoic acid induced differentiation factor (atraid)	atraid	36.5159	41.8219	77.8397	52.0592	42.1305	34.4376	67.1214	47.8965	32.9662	32.5048	56.1593	40.5434	0.662303	0.999678	-0.0829848	0.944102	0.190012	0.221795	0.816542	-0.23215	0.851365	0.190012
atrip	NM_001015895	100101245	XB-GENE-493757	A0JM66	mRNA	Xenopus tropicalis ATR interacting protein (atrip)	atrip	5.99508	9.07469	10.5344	8.53472	5.80158	9.03221	14.1602	9.66468	8.37835	10.6172	10.1766	9.72408	0.71906	0.999678	0.077079	1.05488	0.214278	0.53579	0.945226	0.132679	1.09633	0.214278
atrn	XM_002936366	100486843	XB-GENE-953934		mRNA	PREDICTED: Xenopus tropicalis attractin (atrn)	atrn	38.3178	29.3698	23.9226	30.5367	67.1473	24.5174	21.3357	37.6668	32.8267	33.151	18.2439	28.0738	0.753862	0.999678	0.0681221	1.04835	0.21726	0.59988	0.960823	-0.113969	0.924043	0.21726
atrnl1	XM_012967148	100495547	XB-GENE-6033278		mRNA	PREDICTED: Xenopus tropicalis attractin like 1 (atrnl1)	atrnl1	1.21761	0.662406	0.799769	0.893262	1.15628	0.540575	1.29306	0.996639	0.82882	0.622425	0.595865	0.68237	0.879705	0.999678	0.0522818	1.0369	0.34545	0.477245	0.930636	-0.245526	0.843508	0.34545
atrx	XM_002931812	100380046	XB-GENE-980568		mRNA	PREDICTED: Xenopus tropicalis alpha thalassemia/mental retardation syndrome X-linked (atrx), transcript variant X1	atrx	59.3931	52.7691	36.7198	49.6273	54.3307	41.9256	34.1885	43.4816	40.9837	45.0728	28.1915	38.0827	0.383229	0.999678	-0.138073	0.908732	0.158347	0.0614827	0.540838	-0.296111	0.814445	0.158347
atxn1	XM_004915283	100492711	XB-GENE-982144		mRNA	PREDICTED: Xenopus tropicalis ataxin 1 (atxn1), transcript variant X2	atxn1	0.0887815	0.476783	0.0354662	0.200344	0.423925	1.03848	0.0719646	0.511457	0.560888	0.679359	0.241901	0.494049	0.177313	0.894349	0.997943	1.99715	0.739725	0.0757868	0.596414	1.31351	2.48545	0.739725
atxn10	NM_001015825	548542	XB-GENE-959678	Q5FVB0	mRNA	Xenopus tropicalis ataxin 10 (atxn10)	atxn10	19.4428	16.6407	17.1291	17.7375	19.3146	16.825	15.6075	17.249	15.965	14.2442	12.4588	14.2227	0.83563	0.999678	-0.0427502	0.970803	0.206039	0.244143	0.838519	-0.239972	0.846762	0.206039
atxn1l	XM_002937576	100495371	XB-GENE-5818895	F6Q7H2	mRNA	PREDICTED: Xenopus tropicalis ataxin 1-like (atxn1l), transcript variant X1	atxn1l	8.13839	5.33842	1.05236	4.84306	4.10713	3.7119	0.957721	2.92558	5.70551	5.03674	1.58737	4.10988	0.15555	0.864473	-0.389451	0.76342	0.274223	0.934021	0.995475	-0.0227021	0.984387	0.274223
atxn2	XM_018090560	100490147	XB-GENE-920190		mRNA	PREDICTED: Xenopus tropicalis ataxin 2 (atxn2), transcript variant X3	atxn2	44.8168	53.8511	49.1062	49.258	56.812	55.9848	43.5461	52.1143	45.5793	46.5223	47.3059	46.4692	0.814698	0.999678	0.0368187	1.02585	0.157096	0.651265	0.965743	-0.0710085	0.951972	0.157096
atxn2l	NM_001142213	100216248	XB-GENE-6000372	B5DED1	mRNA	Xenopus tropicalis ataxin 2-like (atxn2l)	atxn2l	103.056	131.79	119.797	118.215	98.8174	126.619	101.062	108.833	76.1531	93.2197	127.234	98.8691	0.585248	0.999678	-0.108255	0.927709	0.198366	0.302542	0.874513	-0.204515	0.867831	0.198366
atxn3	XM_012968401	549143	XB-GENE-971501	Q28GW6	mRNA	PREDICTED: Xenopus tropicalis ataxin 3 (atxn3), transcript variant X3	atxn3	10.4763	12.9028	22.9234	15.4341	15.8381	23.4231	20.1381	19.7998	16.4601	14.3153	25.0575	18.6109	0.165893	0.878244	0.279925	1.21413	0.202035	0.377154	0.906618	0.178428	1.13165	0.202035
atxn7	XM_012960534	100127691	XB-GENE-956283	A8WGG6	mRNA	PREDICTED: Xenopus tropicalis ataxin 7 (atxn7), transcript variant X4	atxn7	17.8039	16.8228	9.79894	14.8086	15.8064	14.8227	8.9221	13.1837	13.282	14.5593	10.3978	12.7463	0.451833	0.999678	-0.123435	0.917999	0.164064	0.352298	0.893377	-0.152602	0.899626	0.164064
atxn7l1	XM_004913011	100498036	XB-GENE-1011002		mRNA	PREDICTED: Xenopus tropicalis ataxin 7-like 1 (atxn7l1), transcript variant X3	atxn7l1	5.13052	4.8661	4.63759	4.87807	4.91751	3.01651	4.90593	4.27998	4.22598	4.16798	3.59137	3.99511	0.440638	0.999678	-0.152763	0.899526	0.198107	0.239976	0.834599	-0.232785	0.850991	0.198107
atxn7l3	XM_012952837	100379754	XB-GENE-987014		mRNA	PREDICTED: Xenopus tropicalis ataxin 7-like 3 (atxn7l3)	atxn7l3	22.9213	20.4457	30.1998	24.5223	22.7066	15.6171	30.8631	23.0622	19.0062	16.8296	26.2373	20.691	0.559581	0.999678	-0.0978094	0.934451	0.167636	0.232746	0.827623	-0.200042	0.870525	0.167636
auh	NM_001126065	548406	XB-GENE-963000	B2GUS5	mRNA	Xenopus tropicalis AU RNA binding protein/enoyl-CoA hydratase (auh)	auh	4.23714	8.61967	2.47244	5.10975	3.81003	10.9142	2.6433	5.78917	5.00183	7.13604	4.20559	5.44782	0.895632	0.999678	0.0588348	1.04162	0.448499	0.758366	0.975752	0.137971	1.10036	0.448499
aunip	XM_004911596	100490355			mRNA	PREDICTED: Xenopus tropicalis aurora kinase A and ninein interacting protein (aunip)	aunip	17.7614	14.0795	11.3891	14.41	14.1831	13.9358	9.73112	12.6167	14.289	12.9308	10.1008	12.4402	0.496146	0.999678	-0.130098	0.913769	0.191162	0.362514	0.898922	-0.174069	0.886339	0.191162
aup1	XM_012955518	100135201	XB-GENE-6457109	A9ULG4	mRNA	PREDICTED: Xenopus tropicalis ancient ubiquitous protein 1 (aup1)	aup1	53.0655	35.705	95.909	61.5598	63.1923	41.1288	89.4649	64.5953	49.0453	39.2671	86.8285	58.3803	0.797836	0.999678	0.0616047	1.04363	0.240504	0.890288	0.992216	-0.0331749	0.977267	0.240504
aurka	NM_001016570	549324	XB-GENE-853082	Q28HZ5	mRNA	Xenopus tropicalis aurora kinase A (aurka)	aurka	84.1751	96.4136	95.014	91.8675	71.2679	80.3176	72.3729	74.6528	50.0896	65.2818	95.2392	70.2036	0.195785	0.916969	-0.226925	0.854454	0.175414	0.075883	0.596574	-0.311376	0.805873	0.175414
aurkaip1	XM_012966643	549720	XB-GENE-6455433	Q28JA5	mRNA	PREDICTED: Xenopus tropicalis aurora kinase A interacting protein 1 (aurkaip1), transcript variant X1	aurkaip1	52.774	55.0097	55.0433	54.2757	44.1243	44.0405	44.5656	44.2435	44.443	44.3325	50.601	46.4588	0.245805	0.964879	-0.215913	0.861001	0.186036	0.316609	0.880308	-0.186306	0.878853	0.186036
aurkb	NM_001016859	549613	XB-GENE-1019626	A4IGM9	mRNA	Xenopus tropicalis aurora kinase B (aurkb)	aurkb	175.182	196.738	156.918	176.279	175.637	166.569	135.249	159.152	139.097	169.747	133.453	147.433	0.454107	0.999678	-0.117008	0.922098	0.156306	0.205509	0.80879	-0.197885	0.871828	0.156306
auts2	XM_012957544	100498056	XB-GENE-987496		mRNA	PREDICTED: Xenopus tropicalis autism susceptibility candidate 2 (auts2)	auts2	21.9258	22.1206	15.8862	19.9775	31.0944	32.4413	17.6396	27.0584	18.8036	25.5717	17.522	20.6325	0.0896492	0.724313	0.276399	1.21117	0.162851	0.949252	0.996507	0.0103649	1.00721	0.162851
avd	NM_001112934	100127566	XB-GENE-5851126	A7YYL1	mRNA	Xenopus tropicalis avidin (avd)	avd	0.552223	0.868033	0.738677	0.719644	0.298839	1.14747	2.25063	1.23231	0.873786	0.969325	1.95684	1.26665	0.677661	0.999678	0.244157	1.1844	0.5874	0.421587	0.917274	0.472076	1.3871	0.5874
avd.2	XM_002939983	100487365	XB-GENE-5995460		mRNA	PREDICTED: Xenopus tropicalis avidin, gene 2 (avd.2)	avd.2	3.83845	3.93037	2.86852	3.54578	4.52339	7.32362	2.21656	4.68786	7.15373	5.22818	5.78144	6.05445	0.628924	0.999678	0.153549	1.1123	0.317747	0.103361	0.674995	0.517538	1.43151	0.317747
aven	XM_002935329	100127635	XB-GENE-6456683		mRNA	PREDICTED: Xenopus tropicalis apoptosis, caspase activation inhibitor (aven)	aven	5.5224	6.77582	5.31846	5.87223	4.30683	8.72756	6.23093	6.42178	4.64556	6.31176	9.2883	6.74854	0.898752	0.999678	0.0363739	1.02553	0.285874	0.756023	0.975413	0.0888232	1.0635	0.285874
avil	XM_002933703	100486464	XB-GENE-489888		mRNA	PREDICTED: Xenopus tropicalis advillin (avil)	avil	1.79415	2.60052	1.89383	2.09616	1.14751	1.42303	2.52258	1.69771	1.86992	1.77699	1.67027	1.77239	0.389263	0.999678	-0.272762	0.827734	0.316813	0.584951	0.955788	-0.173033	0.886976	0.316813
avl9	NM_001079202	780127	XB-GENE-5787939	Q08D17	mRNA	Xenopus tropicalis AVL9 homolog (S. cerevisiase) (avl9)	avl9	17.9809	20.3536	7.46789	15.2675	8.93391	18.6465	6.8896	11.49	22.9171	25.8765	12.7688	20.5208	0.332205	0.997346	-0.300379	0.812039	0.309771	0.305271	0.875247	0.317576	1.24623	0.309771
avp	XM_002936358	100038191	XB-GENE-478869		mRNA	PREDICTED: Xenopus tropicalis arginine vasopressin (avp)	avp	9.44462	9.87254	16.143	11.82	57.5398	33.4005	34.4142	41.7848	18.8511	6.00175	10.4868	11.7799	0.000381435	0.0596042	1.23612	2.35564	0.347948	0.803913	0.983485	-0.0863907	0.941876	0.347948
avpi1	XM_002936437	100144710	XB-GENE-485634		mRNA	PREDICTED: Xenopus tropicalis arginine vasopressin induced 1 (avpi1)	avpi1	15.954	12.6189	11.2306	13.2678	36.2011	13.7228	14.8603	21.5947	19.876	17.2487	10.2826	15.8024	0.0788584	0.686751	0.386497	1.30722	0.219932	0.577397	0.953912	0.122544	1.08865	0.219932
avpr1a	XM_002931618	100488869	XB-GENE-482551		mRNA	PREDICTED: Xenopus tropicalis arginine vasopressin receptor 1A (avpr1a)	avpr1a	0.731837	0	0.139584	0.290474	0.251404	0.0628518	0.148213	0.154156	0.0736048	0.075429	0.09728	0.0821046	NA	NA	NA	#VALUE!	NA	NA	NA	NA	#VALUE!	NA
avpr1b	XM_018091542	100487856	XB-GENE-481094		mRNA	PREDICTED: Xenopus tropicalis arginine vasopressin receptor 1B (avpr1b)	avpr1b	0	0.107178	0.106606	0.0712614	0.182455	0.248906	0.707497	0.379619	0.574311	0.0851335	0.435141	0.364862	0.0188217	0.406961	1.72035	3.29517	0.732363	0.0320167	0.384326	1.57033	2.96973	0.732363
avpr2	XM_004916721	100487051	XB-GENE-482287		mRNA	PREDICTED: Xenopus tropicalis arginine vasopressin receptor 2 (nephrogenic diabetes insipidus) (avpr2), transcript variant X2	avpr2	18.1519	11.5434	4.55718	11.4175	11.1797	4.02302	4.59076	6.59783	12.0072	13.3713	2.30524	9.22791	0.123496	0.812897	-0.517635	0.698516	0.336069	0.31071	0.876865	-0.340684	0.789667	0.336069
avpr2.2	XM_002932823	100489955	XB-GENE-1219042		mRNA	PREDICTED: Xenopus tropicalis arginine vasopressin receptor 2 (nephrogenic diabetes insipidus), gene 2 (avpr2.2)	avpr2.2	0	0	0	0	0	0	0	0	0	0.0546235	0	0.0182078	NA	NA	NA	#VALUE!	NA	NA	NA	NA	#VALUE!	NA
awat1	NM_001112975	100127622	XB-GENE-5753328	A8E5W0	mRNA	Xenopus tropicalis acyl-CoA wax alcohol acyltransferase 1 (awat1)	awat1	0.0467852	0	0	0.0155951	0.0301424	0	0.0367609	0.0223011	0	0.098392	0	0.0327973	NA	NA	NA	#VALUE!	NA	NA	NA	NA	#VALUE!	NA
axdnd1	XM_018093608	100498160	XB-GENE-954591		mRNA	PREDICTED: Xenopus tropicalis axonemal dynein light chain domain containing 1 (axdnd1)	axdnd1	4.96496	4.40541	5.06164	4.81067	3.4476	4.19519	5.89346	4.51208	4.82803	6.19631	7.08642	6.03692	0.678756	0.999678	-0.103272	0.930919	0.249353	0.43662	0.92061	0.193975	1.14391	0.249353
axin1	XM_002935835	100498631	XB-GENE-486781	F6XWP7	mRNA	PREDICTED: Xenopus tropicalis axin 1 (axin1), transcript variant X1	axin1	9.65496	14.5498	10.1965	11.4671	12.0973	18.1816	9.0466	13.1085	9.62528	12.5828	11.835	11.3477	0.714377	0.999678	0.0936684	1.06708	0.255935	0.934548	0.995475	-0.0210184	0.985537	0.255935
axl	NM_001097188	100036629	XB-GENE-922445	A0JP83	mRNA	Xenopus tropicalis AXL receptor tyrosine kinase (axl)	axl	11.8005	9.19778	5.85639	8.95157	5.03949	2.6259	4.29867	3.98802	4.9887	4.21755	2.80025	4.00217	0.000237093	0.0437718	-0.808193	0.571097	0.219868	0.00019667	0.0133389	-0.818624	0.566983	0.219868
azi2	XM_018094997	100487986	XB-GENE-981676		mRNA	PREDICTED: Xenopus tropicalis 5-azacytidine induced 2 (azi2), transcript variant X4	azi2	7.48045	7.17681	3.751	6.13609	4.12757	9.26782	3.89382	5.76307	5.71526	8.17453	4.08093	5.99024	0.708927	0.999678	-0.101339	0.932167	0.27147	0.830777	0.984867	-0.0580146	0.960585	0.27147
azin1	NM_001007943	493320	XB-GENE-948396	Q66KD4	mRNA	Xenopus tropicalis antizyme inhibitor 1 (azin1)	azin1	179.56	269.523	211.654	220.246	274.355	494.824	262.617	343.932	309.539	275.009	336.734	307.094	0.0619528	0.630581	0.409091	1.32785	0.21916	0.154472	0.760224	0.312064	1.24148	0.21916
azin2	NM_001015993	548747	XB-GENE-6454420	F6WZT5,Q28ED9	mRNA	Xenopus tropicalis antizyme inhibitor 2 (azin2)	azin2	19.5698	32.5203	53.5068	35.199	199.119	118.591	310.253	209.321	391.31	207.302	113.432	237.348	0.000150853	0.0337361	1.77954	3.43316	0.469576	8.88254e-05	0.00706717	1.84039	3.58106	0.469576
b2m	XM_018091712	100422806	XB-GENE-922470		mRNA	PREDICTED: Xenopus tropicalis beta-2-microglobulin (b2m), transcript variant X3	b2m	2.73009	5.67373	6.6476	5.01714	21.2633	12.8463	4.73242	12.9473	5.36877	6.39025	8.34434	6.70112	0.0978193	0.75469	0.843903	1.7949	0.509751	0.486112	0.934752	0.355045	1.27903	0.509751
b3galnt2	NM_001011210	496641	XB-GENE-1012156	Q5M900	mRNA	Xenopus tropicalis beta-1,3-N-acetylgalactosaminyltransferase 2 (b3galnt2)	b3galnt2	12.3341	8.26363	14.4154	11.6711	8.86386	10.2597	14.4019	11.1751	12.2924	12.4023	13.3535	12.6827	0.844047	0.999678	-0.0461337	0.968528	0.234514	0.713221	0.973383	0.0861919	1.06156	0.234514
b3galt1	XM_004917705	100488045	XB-GENE-988816	F6ZSD3	mRNA	PREDICTED: Xenopus tropicalis Beta-1,3-galactosyltransferase 1 (b3galt1)	b3galt1	0.389496	0.288998	0	0.226165	0.264874	0.245227	0.108681	0.206261	0.157673	0.161156	0.0412899	0.12004	0.466072	0.999678	0.509636	1.42369	0.699199	0.932316	0.995111	-0.0593835	0.959674	0.699199
b3galt2	XM_002941779	100380178	XB-GENE-5795334		mRNA	PREDICTED: Xenopus tropicalis UDP-Gal:betaGlcNAc beta 1,3-galactosyltransferase, polypeptide 2 (b3galt2), transcript variant X2	b3galt2	67.822	45.5243	7.56696	40.3044	24.3479	19.5748	7.25655	17.0597	47.4813	51.6065	8.68186	35.9232	0.0245456	0.452848	-0.650821	0.636918	0.289449	0.858181	0.98693	-0.0517217	0.964784	0.289449
b3galt4	XM_002938685	100489366	XB-GENE-919694		mRNA	PREDICTED: Xenopus tropicalis Beta-1,3-galactosyltransferase 4 (b3galt4), transcript variant X1	b3galt4	23.3722	19.206	21.7336	21.4373	18.1444	16.17	17.2586	17.191	18.1643	17.9591	19.2854	18.4696	0.206522	0.926369	-0.221298	0.857793	0.175191	0.312475	0.877211	-0.17695	0.884571	0.175191
b3galt5	XM_012958251	100495133	XB-GENE-992015		mRNA	PREDICTED: Xenopus tropicalis Beta-1,3-galactosyltransferase 5 (b3galt5)	b3galt5	0.0278417	0	0.0801285	0.0359901	0	0	0	0	0	0.0388488	0	0.0129496	NA	NA	NA	#VALUE!	NA	NA	NA	NA	#VALUE!	NA
b3galt6	NM_001016095	548849	XB-GENE-974114	Q5BL85	mRNA	Xenopus tropicalis Beta-1,3-galactosyltransferase 6 (b3galt6)	b3galt6	14.1115	16.4573	9.25096	13.2733	13.4895	14.8046	8.13173	12.1419	14.6944	16.9504	11.7543	14.4663	0.584478	0.999678	-0.0969524	0.935006	0.177291	0.664827	0.965743	0.0768127	1.05469	0.177291
b3gat1	XM_012957068	594896	XB-GENE-961613,XB-GENE-5956386	Q599K3	mRNA	PREDICTED: Xenopus tropicalis beta-1,3-glucuronyltransferase 1 (b3gat1), transcript variant X1	b3gat1	1.35424	0.894212	0.809112	1.01919	0.78446	0.960814	1.17448	0.97325	0.73805	0.559461	1.25703	0.851514	0.887729	0.999678	-0.0569632	0.961285	0.403483	0.594918	0.960473	-0.214541	0.86182	0.403483
b3gat2	NM_001030353	594928	XB-GENE-921701	Q599J8	mRNA	Xenopus tropicalis beta-1,3-glucuronyltransferase 2 (b3gat2)	b3gat2	0.648356	0.220883	0.465464	0.444901	0.360172	0.0819466	0.56011	0.334076	0.318716	0.195535	0.341713	0.285322	0.443461	0.999678	-0.441093	0.736576	0.575567	0.49298	0.936847	-0.394595	0.760703	0.575567
b3gat3	XM_012954329	594895	XB-GENE-1010243	Q599K4	mRNA	PREDICTED: Xenopus tropicalis beta-1,3-glucuronyltransferase 3 (b3gat3), transcript variant X3	b3gat3	13.7594	9.06194	21.4842	14.7685	16.0904	8.08463	25.1438	16.4396	14.8314	11.3135	15.7537	13.9662	0.857174	0.999678	0.0566629	1.04006	0.314843	0.919217	0.994916	-0.0319314	0.97811	0.314843
b3glct	XM_018091349	780006	XB-GENE-951583	Q0P4I4	mRNA	PREDICTED: Xenopus tropicalis beta 3-glucosyltransferase (b3glct), transcript variant X2	b3glct	4.39838	6.94866	8.66322	6.67009	3.61622	10.8906	5.8347	6.7805	4.15612	6.04091	12.5283	7.57511	0.858301	0.999678	-0.0590034	0.959927	0.330483	0.919623	0.994916	0.0333484	1.02338	0.330483
b3gnt2	XM_012962783	100170561	XB-GENE-957599	B3DLX2	mRNA	PREDICTED: Xenopus tropicalis UDP-GlcNAc:betaGal beta-1,3-N-acetylglucosaminyltransferase 2 (b3gnt2), transcript variant X1	b3gnt2	48.2235	54.9804	24.0117	42.4052	59.8761	56.0138	23.2533	46.3811	61.178	67.6352	26.019	51.6107	0.659512	0.999678	0.0690504	1.04903	0.156724	0.372955	0.904323	0.139633	1.10162	0.156724
b3gnt3	XM_012953757	100145701	XB-GENE-996589,XB-GENE-5815508	B1WAS0	mRNA	PREDICTED: Xenopus tropicalis UDP-GlcNAc:betaGal beta-1,3-N-acetylglucosaminyltransferase 3 (b3gnt3), transcript variant X3	b3gnt3	54.8781	53.9915	8.30074	39.0568	22.2914	47.9239	9.44643	26.5539	56.3797	62.3271	14.4663	44.391	0.461845	0.999678	-0.302569	0.810807	0.411205	0.596667	0.960632	0.217609	1.1628	0.411205
b3gnt4	XM_004910515	100491670	XB-GENE-6039654		mRNA	PREDICTED: Xenopus tropicalis UDP-GlcNAc:betaGal beta-1,3-N-acetylglucosaminyltransferase 4 (b3gnt4)	b3gnt4	1.77235	2.21923	0.90026	1.63061	1.58803	2.50539	1.67183	1.92175	1.88877	2.44221	2.39852	2.24317	0.581859	0.999678	0.202917	1.15102	0.36849	0.34707	0.891684	0.346486	1.27146	0.36849
b3gnt5	NM_203909	394849	XB-GENE-955708	Q6P3P5	mRNA	Xenopus tropicalis UDP-GlcNAc:betaGal beta-1,3-N-acetylglucosaminyltransferase 5 (b3gnt5)	b3gnt5	47.9212	41.1034	30.2047	39.7431	32.9943	33.2317	33.1896	33.1385	50.8803	55.6868	36.732	47.7664	0.325959	0.996755	-0.161243	0.894254	0.164151	0.356625	0.895217	0.151316	1.11058	0.164151
b3gnt6	XM_004917100	100486592	XB-GENE-877316	F7BV87	mRNA	PREDICTED: Xenopus tropicalis UDP-GlcNAc:betaGal beta-1,3-N-acetylglucosaminyltransferase 6 (b3gnt6)	b3gnt6	1.71702	1.41387	0.896321	1.3424	2.56362	2.47844	1.21015	2.08407	2.9332	2.08534	1.66184	2.22679	0.254283	0.970564	0.407533	1.32642	0.357483	0.176699	0.776219	0.482955	1.3976	0.357483
b3gnt7	NM_001001245	407949	XB-GENE-1012840	Q6NX15	mRNA	Xenopus tropicalis UDP-GlcNAc:betaGal beta-1,3-N-acetylglucosaminyltransferase 7 (b3gnt7)	b3gnt7	64.3302	37.7166	18.6563	40.2344	33.8018	20.6299	19.1183	24.5167	53.2603	50.2306	17.8623	40.4511	0.0377794	0.527605	-0.416022	0.749488	0.200276	0.935426	0.995475	-0.0162264	0.988816	0.200276
b3gnt9	XM_012962243	100495067	XB-GENE-6044833		mRNA	PREDICTED: Xenopus tropicalis UDP-GlcNAc:betaGal beta-1,3-N-acetylglucosaminyltransferase 9 (b3gnt9), transcript variant X2	b3gnt9	0.143057	0.204803	0.472683	0.273514	0.0474083	0.304279	0.663725	0.338471	2.53307	0.908475	0.543717	1.32842	0.926358	0.999678	-0.0693379	0.953075	0.750183	0.0569112	0.519189	1.42834	2.69137	0.750183
b3gntl1	XM_018089718	100144992	XB-GENE-940046		mRNA	PREDICTED: Xenopus tropicalis UDP-GlcNAc:betaGal beta-1,3-N-acetylglucosaminyltransferase-like 1 (b3gntl1)	b3gntl1	2.20162	1.8412	3.8359	2.62624	2.79659	1.47999	2.98778	2.42145	2.43219	1.42166	4.42258	2.75881	0.753888	0.999678	-0.102879	0.931173	0.328145	0.97876	0.998261	-0.00873656	0.993963	0.328145
b4galnt1	NM_001126696	100145208	XB-GENE-960512	B0JZH1	mRNA	Xenopus tropicalis beta-1,4-N-acetyl-galactosaminyl transferase 1 (b4galnt1)	b4galnt1	15.5324	11.5338	8.16322	11.7431	6.37216	4.45359	8.14592	6.32389	8.73522	9.36437	5.95396	8.01785	0.00703814	0.267728	-0.623157	0.649249	0.231224	0.0894714	0.637125	-0.392663	0.761722	0.231224
b4galnt2	XM_002935708	100493488	XB-GENE-987283		mRNA	PREDICTED: Xenopus tropicalis beta-1,4-N-acetyl-galactosaminyl transferase 2 (b4galnt2)	b4galnt2	0.0779265	0.312743	0.14581	0.178826	0.125389	0.861688	0.093573	0.360217	0.350304	0.544801	0.447481	0.447529	0.637774	0.999678	0.322873	1.25082	0.685777	0.159767	0.763373	0.964104	1.95085	0.685777
b4galnt3	XM_004912733	100488678	XB-GENE-6051199		mRNA	PREDICTED: Xenopus tropicalis beta-1,4-N-acetyl-galactosaminyl transferase 3 (b4galnt3), transcript variant X1	b4galnt3	8.77784	6.33151	9.22172	8.11035	2.42896	3.36229	8.61784	4.80303	7.14734	7.26654	8.39271	7.60219	0.0031663	0.184504	-0.683571	0.622622	0.231632	0.765205	0.97641	-0.0691775	0.953181	0.231632
b4galnt4	XM_018092860	100036642	XB-GENE-5959064	A0JP97	mRNA	PREDICTED: Xenopus tropicalis beta-1,4-N-acetyl-galactosaminyl transferase 4 (b4galnt4), transcript variant X6	b4galnt4	8.83775	5.1292	9.00864	7.65853	31.2165	5.32096	10.79	15.7758	7.61823	6.0035	7.20797	6.94323	0.312912	0.994363	0.470241	1.38534	0.465986	0.854606	0.986885	-0.0853894	0.94253	0.465986
b4galt1.1	XM_018091031	100145518	XB-GENE-5871724	B1H2Z5	mRNA	PREDICTED: Xenopus tropicalis UDP-Gal:betaGlcNAc beta 1,4- galactosyltransferase, polypeptide 1, gene 1 (b4galt1.1), transcript variant X1	b4galt1.1	14.0072	11.3851	11.76	12.3841	35.6728	19.2936	16.4968	23.8211	21.5455	17.8652	13.9581	17.7896	0.00111389	0.111719	0.61176	1.52812	0.187653	0.094824	0.651138	0.313471	1.24269	0.187653
b4galt1.2	NM_001016664	549418	XB-GENE-1015082	Q28IP2	mRNA	Xenopus tropicalis UDP-Gal:betaGlcNAc beta 1,4- galactosyltransferase, polypeptide 1, gene 2 (b4galt1.2)	b4galt1.2	1.89463	0.553846	0.607769	1.01875	0.29052	0.100375	0.0748015	0.155232	0.573682	1.19956	0.310221	0.694489	0.00228046	0.155947	-1.76495	0.294236	0.578475	0.502464	0.938469	-0.387936	0.764222	0.578475
b4galt2	XM_004913972	100492356	XB-GENE-997913		mRNA	PREDICTED: Xenopus tropicalis UDP-Gal:betaGlcNAc beta 1,4- galactosyltransferase, polypeptide 2 (b4galt2), transcript variant X2	b4galt2	4.2213	2.19546	1.80962	2.74213	2.16495	2.58129	2.19853	2.31492	2.00505	1.73639	1.15817	1.63321	0.682365	0.999678	-0.111125	0.925866	0.271542	0.0672947	0.56531	-0.49684	0.708657	0.271542
b4galt3	XM_004919457	733985	XB-GENE-988039,XB-GENE-5823209		mRNA	PREDICTED: Xenopus tropicalis UDP-Gal:betaGlcNAc beta 1,4- galactosyltransferase, polypeptide 3 (b4galt3), transcript variant X3	b4galt3	106.115	113.877	214.005	144.665	89.3569	93.6095	200.207	127.724	97.4688	99.7224	187.492	128.228	0.306099	0.992184	-0.160205	0.894898	0.156536	0.386281	0.90882	-0.13562	0.910279	0.156536
b4galt4	XM_012958137	100488464	XB-GENE-953813		mRNA	PREDICTED: Xenopus tropicalis UDP-Gal:betaGlcNAc beta 1,4- galactosyltransferase, polypeptide 4 (b4galt4), transcript variant X2	b4galt4	20.0915	15.0047	10.462	15.1861	27.4393	6.25384	12.7452	15.4794	9.07138	12.0519	4.52185	8.54837	0.689715	0.999678	-0.148234	0.902354	0.371289	0.0925049	0.64604	-0.624631	0.648586	0.371289
b4galt5	XM_018094645	548965	XB-GENE-982971	Q28CK7	mRNA	PREDICTED: Xenopus tropicalis UDP-Gal:betaGlcNAc beta 1,4- galactosyltransferase, polypeptide 5 (b4galt5), transcript variant X2	b4galt5	28.3822	29.0169	15.8467	24.4153	13.3122	30.8138	18.4684	20.8648	28.9686	37.5795	16.087	27.545	0.552998	0.999678	-0.170762	0.888373	0.28783	0.819276	0.983978	0.0657621	1.04664	0.28783
b4galt6	NM_001016385	549139	XB-GENE-984613	B7ZT60,Q28GV5	mRNA	Xenopus tropicalis UDP-Gal:betaGlcNAc beta 1,4- galactosyltransferase, polypeptide 6 (b4galt6)	b4galt6	5.64443	4.15154	2.41053	4.06883	4.70385	2.38282	1.77948	2.95538	3.94935	3.75795	2.02089	3.24273	0.247754	0.966089	-0.353255	0.782816	0.305631	0.448395	0.924506	-0.231697	0.851633	0.305631
b4galt7	XM_012958539	100144979	XB-GENE-973272	B0BM74	mRNA	PREDICTED: Xenopus tropicalis xylosylprotein beta 1,4-galactosyltransferase, polypeptide 7 (b4galt7), transcript variant X1	b4galt7	61.7481	69.2719	102.749	77.9228	75.139	76.8383	106.938	86.3051	49.1568	55.4065	112.873	72.4788	0.5259	0.999678	0.106275	1.07645	0.167553	0.43563	0.919663	-0.130623	0.913437	0.167553
b4gat1	XM_002939322	100170600	XB-GENE-1007367		mRNA	PREDICTED: Xenopus tropicalis beta-1,4-glucuronyltransferase 1 (b4gat1)	b4gat1	12.1223	6.74197	2.96343	7.27589	12.2602	4.98678	3.55442	6.9338	9.17862	6.5675	3.00565	6.25059	0.833246	0.999678	-0.0493383	0.966379	0.234342	0.612273	0.961558	-0.118772	0.920971	0.234342
b9d1	NM_001016309	549063	XB-GENE-971084	Q5BJ61	mRNA	Xenopus tropicalis B9 protein domain 1 (b9d1)	b9d1	12.9865	21.481	14.6168	16.3614	10.3818	41.5246	9.42774	20.4447	18.2071	23.6929	19.4255	20.4418	0.981363	0.999678	-0.0106664	0.992634	0.456597	0.632865	0.963862	0.218115	1.16321	0.456597
b9d2	XM_002939388	100380173	XB-GENE-1007462	F7BVU9	mRNA	PREDICTED: Xenopus tropicalis B9 protein domain 2 (b9d2), transcript variant X1	b9d2	30.5641	31.8759	20.9597	27.7999	28.5672	31.4768	22.5211	27.5217	28.5642	36.2052	29.8984	31.5559	0.972959	0.999678	0.00658183	1.00457	0.194167	0.589995	0.958878	0.104625	1.07522	0.194167
baalc	XM_002931535	100490693	XB-GENE-948420		mRNA	PREDICTED: Xenopus tropicalis brain and acute leukemia, cytoplasmic (baalc)	baalc	0	0	0	0	0	0	0	0	0.325247	0.163404	0	0.162884	NA	NA	NA	#VALUE!	NA	NA	NA	NA	#VALUE!	NA
baat	NM_001102991	100125079	XB-GENE-5872601	A4IIX4	mRNA	Xenopus tropicalis bile acid-CoA:amino acid N-acyltransferase (baat)	baat	0.183947	0.0653741	0.0807154	0.110012	0.0935795	0	0.25096	0.114846	0.102371	0.0509083	0	0.0510931	NA	NA	NA	#VALUE!	NA	NA	NA	NA	#VALUE!	NA
babam1	XM_012961105	496740	XB-GENE-5731069	Q5M8J0	mRNA	PREDICTED: Xenopus tropicalis BRISC and BRCA1 A complex member 1 (babam1), transcript variant X1	babam1	4.31822	4.92213	8.11194	5.7841	6.28969	8.01579	10.8134	8.37295	7.97728	5.90735	9.40923	7.76462	0.195423	0.916681	0.370228	1.29256	0.285956	0.29264	0.871193	0.300925	1.23193	0.285956
babam2	NM_001005716	448242	XB-GENE-1032920	Q6DJ78	mRNA	Xenopus tropicalis BRISC and BRCA1 A complex member 2 (babam2)	babam2	6.1468	6.7228	5.87266	6.24742	7.86794	5.22742	5.50823	6.2012	2.49564	5.43079	8.48555	5.47066	0.961346	0.999678	-0.0437629	0.970121	0.90299	0.777228	0.97768	-0.255486	0.837705	0.90299
bace1	NM_001079017	779940	XB-GENE-5787150	Q0P4T5	mRNA	Xenopus tropicalis beta-site APP-cleaving enzyme 1 (bace1)	bace1	1.92285	1.15377	2.70902	1.92855	1.33218	0.527906	2.97882	1.61297	0.890296	0.586461	1.91888	1.13188	0.419407	0.999678	-0.358988	0.779712	0.444594	0.16873	0.770711	-0.611892	0.654338	0.444594
bace2	NM_001142118	100216145	XB-GENE-1014090	B4F734	mRNA	Xenopus tropicalis beta-secretase 2 (bace2)	bace2	51.118	54.446	38.9509	48.1716	30.4502	53.0311	38.2655	40.5823	56.7443	46.8945	30.5206	44.7198	0.334024	0.997346	-0.202798	0.868864	0.209927	0.608992	0.961558	-0.107381	0.928272	0.209927
bach1	XM_018091416	100125783	XB-GENE-957116		mRNA	PREDICTED: Xenopus tropicalis BTB and CNC homology 1, basic leucine zipper transcription factor 1 (bach1), transcript variant X2	bach1	1.71131	1.41231	1.69491	1.60618	2.12497	1.36276	2.03147	1.83973	2.80989	2.37188	1.70566	2.29581	0.722147	0.999678	0.108365	1.07801	0.304746	0.279922	0.863026	0.329276	1.25638	0.304746
bach2	XM_002940313	100485849	XB-GENE-994313		mRNA	PREDICTED: Xenopus tropicalis BTB and CNC homology 1, basic leucine zipper transcription factor 2 (bach2), transcript variant X1	bach2	0.925156	1.00605	0.286981	0.739395	3.15116	1.17505	0.508797	1.61167	1.77431	1.38913	0.621556	1.26166	0.027338	0.467372	0.648845	1.56791	0.29404	0.0624811	0.544769	0.547757	1.46181	0.29404
bad	XM_012962355	100487418			mRNA	PREDICTED: Xenopus tropicalis BCL2 associated agonist of cell death (bad)	bad	2.93286	2.09258	3.1797	2.73505	5.97754	3.54072	3.31808	4.27878	6.45026	5.04649	3.87344	5.1234	0.108302	0.781635	0.429107	1.3464	0.267211	0.0282122	0.358944	0.586347	1.50144	0.267211
baf-l	XM_012962689	100135163	XB-GENE-5852355	A9UL77	mRNA	PREDICTED: Xenopus tropicalis barrier-to-autointegration factor-like protein (baf-l), transcript variant X2	baf-l	28.2686	63.8082	53.8515	48.6428	21.6142	89.1066	51.2485	53.9898	28.3448	61.3388	84.3297	58.0044	0.967686	0.999678	-0.0153653	0.989406	0.379286	0.781561	0.979302	0.10517	1.07562	0.379286
bag1	XM_002939497	100380014	XB-GENE-957568		mRNA	PREDICTED: Xenopus tropicalis BCL2 associated athanogene 1 (bag1)	bag1	2.80581	7.74838	2.62448	4.39289	3.86239	16.0689	2.90449	7.61193	7.32112	8.09442	7.7365	7.71735	0.43912	0.999678	0.391051	1.31135	0.505442	0.195183	0.795589	0.654748	1.57434	0.505442
bag2	NM_001006728	448388	XB-GENE-966120	Q6DIQ9	mRNA	Xenopus tropicalis BCL2 associated athanogene 2 (bag2)	bag2	37.6296	5.93332	40.4878	28.0169	68.838	8.35666	56.3091	44.5012	30.7434	10.2824	13.5401	18.1887	0.636612	0.999678	0.408149	1.32698	0.863916	0.757751	0.975518	-0.266463	0.831356	0.863916
bag3	NM_001126827	100145358	XB-GENE-969277	B1H1K1	mRNA	Xenopus tropicalis BCL2 associated athanogene 3 (bag3)	bag3	0.603654	0.439725	0.418745	0.487375	0.4612	0.277573	0.552993	0.430589	0.777149	0.726095	0.68199	0.728411	0.706791	0.999678	-0.161851	0.893877	0.430263	0.357144	0.895895	0.396194	1.31603	0.430263
bag4	XM_004912509	100492649	XB-GENE-1010831		mRNA	PREDICTED: Xenopus tropicalis BCL2 associated athanogene 4 (bag4), transcript variant X2	bag4	7.13183	10.1147	6.70777	7.98478	9.67123	15.4926	6.19943	10.4544	10.678	13.3948	8.7892	10.954	0.407663	0.999678	0.206814	1.15414	0.249771	0.235475	0.829766	0.296322	1.22801	0.249771
bag5	XM_012967917	100126679	XB-GENE-957992	B4F6N8	mRNA	PREDICTED: Xenopus tropicalis BCL2 associated athanogene 5 (bag5), transcript variant X1	bag5	0.766591	0.781042	0.448218	0.665284	1.04552	1.56028	0.842015	1.14927	1.86575	1.22852	0.922319	1.33886	0.213695	0.92997	0.529373	1.4433	0.425723	0.148346	0.749809	0.615339	1.53192	0.425723
bag6	NM_001244955	100038304	XB-GENE-478689	A4IH17	mRNA	Xenopus tropicalis BCL2 associated athanogene 6 (bag6), transcript variant 2	bag6	59.1849	51.1106	62.0636	57.453	68.9935	46.4557	62.4283	59.2925	50.138	45.6407	59.1651	51.6479	0.970592	0.999678	0.00577823	1.00401	0.156736	0.459589	0.927746	-0.11591	0.9228	0.156736
bahcc1	XM_004916359	100489534	XB-GENE-6458577		mRNA	PREDICTED: Xenopus tropicalis BAH domain and coiled-coil containing 1 (bahcc1), transcript variant X5	bahcc1	37.186	30.669	35.1376	34.3309	36.1784	29.1856	41.3451	35.5697	29.6855	30.6414	31.5696	30.6322	0.969834	0.999678	0.00591322	1.00411	0.156364	0.442722	0.923643	-0.120026	0.920171	0.156364
bahd1	XM_012969330	100496335	XB-GENE-1008672		mRNA	PREDICTED: Xenopus tropicalis bromo adjacent homology domain containing 1 (bahd1), transcript variant X1	bahd1	6.08159	4.90073	7.32883	6.10372	10.5084	8.79953	10.4055	9.90448	10.4693	10.2388	7.38409	9.36405	0.00561552	0.237879	0.485405	1.39998	0.175273	0.0210882	0.307208	0.40425	1.3234	0.175273
baiap2	NM_001127964	100158528	XB-GENE-955133	B2GU87	mRNA	Xenopus tropicalis BAI1-associated protein 2 (baiap2)	baiap2	2.30739	2.37598	3.98089	2.88809	2.4549	7.073	4.17682	4.56824	19.5639	13.9233	7.09435	13.5272	0.334719	0.997346	0.391257	1.31154	0.405594	0.000291607	0.0176769	1.46932	2.76892	0.405594
baiap2l1	NM_001100227	100101707	XB-GENE-483812	A4IHB4	mRNA	Xenopus tropicalis BAI1 associated protein 2 like 1 (baiap2l1)	baiap2l1	44.0543	32.4669	26.571	34.3641	33.72	20.5047	25.799	26.6746	48.8192	41.3281	19.3591	36.5021	0.123204	0.812897	-0.264525	0.832473	0.171607	0.937696	0.995475	-0.0134138	0.990745	0.171607
baiap2l2	XM_004913882	100135005	XB-GENE-920059		mRNA	PREDICTED: Xenopus tropicalis BAI1-associated protein 2-like 2 (baiap2l2)	baiap2l2	0.115837	0.0345359	0.0294138	0.0599288	0.295392	0.101028	0.234894	0.210438	0.214426	0	0.119131	0.111186	NA	NA	NA	#VALUE!	NA	NA	NA	NA	#VALUE!	NA
baiap3	XM_002938415	100492796	XB-GENE-956301		mRNA	PREDICTED: Xenopus tropicalis BAI1-associated protein 3 (baiap3)	baiap3	0.761524	0.559385	0.598068	0.639659	0.328283	0.329689	0.566621	0.408198	0.503288	0.48264	0.617414	0.534447	0.169112	0.880627	-0.479499	0.717227	0.34871	0.56019	0.950939	-0.203144	0.868655	0.34871
bambi	NM_001008193	493556	XB-GENE-495359	Q6F2E0	mRNA	Xenopus tropicalis BMP and activin membrane-bound inhibitor (bambi)	bambi	120.472	170.918	260.247	183.879	86.8836	253.347	257.061	199.097	128.954	125.388	274.742	176.362	0.975062	0.999678	0.00736764	1.00512	0.23569	0.753496	0.975321	-0.0740144	0.949991	0.23569
banf1	XM_002940500	100380105	XB-GENE-5745250	F6X821	mRNA	PREDICTED: Xenopus tropicalis barrier to autointegration factor 1 (banf1)	banf1	737.54	812.976	369.958	640.158	649.169	751.401	290.539	563.703	558.967	681.754	360.952	533.891	0.362819	0.999678	-0.146012	0.903745	0.160452	0.222488	0.817805	-0.195741	0.873124	0.160452
bank1	XM_018090932	100486225	XB-GENE-952296		mRNA	PREDICTED: Xenopus tropicalis B-cell scaffold protein with ankyrin repeats 1 (bank1)	bank1	0	0.0391069	0	0.0130356	0	0	0	0	0.0455118	0	0	0.0151706	NA	NA	NA	#VALUE!	NA	NA	NA	NA	#VALUE!	NA
banp	XM_018092972	394803	XB-GENE-944402	Q6P4Y1	mRNA	PREDICTED: Xenopus tropicalis BTG3 associated nuclear protein (banp), transcript variant X1	banp	33.9954	28.2722	21.6146	27.9607	42.552	26.0833	18.9792	29.2048	38.2667	30.2453	17.0315	28.5145	0.987216	0.999678	-0.00282767	0.998042	0.176472	0.825343	0.984611	-0.0389435	0.973367	0.176472
bap1	NM_001008205	493568	XB-GENE-494978	Q66JB6	mRNA	Xenopus tropicalis BRCA1 associated protein 1 (bap1)	bap1	77.4225	95.3428	49.9104	74.2252	70.9923	103.587	48.2436	74.2742	60.0685	73.2552	56.3932	63.239	0.904478	0.999678	-0.0298801	0.979502	0.248987	0.560605	0.950939	-0.144896	0.904444	0.248987
bard1	XM_002931994	100498289	XB-GENE-492035		mRNA	PREDICTED: Xenopus tropicalis BRCA1 associated RING domain 1 (bard1), transcript variant X2	bard1	16.183	18.8278	11.3116	15.4408	16.9368	21.567	10.9678	16.4906	15.0234	16.0417	11.1722	14.0791	0.758171	0.999678	0.0525508	1.0371	0.170684	0.498136	0.937283	-0.115626	0.922982	0.170684
barhl1	XM_002936186	100491447	XB-GENE-853661		mRNA	PREDICTED: Xenopus tropicalis BarH-like homeobox 1 (barhl1), transcript variant X2	barhl1	6.43988	2.37667	2.51901	3.77852	0.366481	0.187025	1.55568	0.703063	0.840483	1.53493	0.906845	1.09409	0.000763909	0.0896591	-1.98394	0.252798	0.589485	0.0491231	0.481313	-1.15983	0.447567	0.589485
barhl2	XM_012962445	100493839	XB-GENE-482777		mRNA	PREDICTED: Xenopus tropicalis BarH-like homeobox 2 (barhl2)	barhl2	4.25123	1.09437	3.39362	2.91307	0.191316	1.06762	1.94371	1.06755	0.768261	1.09708	1.06924	0.978194	0.0439527	0.554223	-1.22735	0.427102	0.609245	0.114945	0.696278	-0.960383	0.513921	0.609245
barx1	XM_002942771	100491751	XB-GENE-919916	F7CG71	mRNA	PREDICTED: Xenopus tropicalis BARX homeobox 1 (barx1), transcript variant X2	barx1	0.248444	0.140825	0.44172	0.276996	0.117955	0.160202	0.373503	0.21722	0.145071	0.0723545	0.249881	0.155769	0.62892	0.999678	-0.274877	0.826521	0.568813	0.360616	0.898128	-0.520004	0.69737	0.568813
barx2	XM_002934879	100488405	XB-GENE-852581		mRNA	PREDICTED: Xenopus tropicalis BARX homeobox 2 (barx2)	barx2	0.0877991	0.0514534	0.0306448	0.0566324	0.0250711	0.0341205	0.0504335	0.0365417	0.0395998	0.0545014	0.0146483	0.0362499	NA	NA	NA	#VALUE!	NA	NA	NA	NA	#VALUE!	NA
basp1	NM_001011128	496542	XB-GENE-6258618	Q5XGB4	mRNA	Xenopus tropicalis brain abundant membrane attached signal protein 1 (basp1)	basp1	11.3643	4.2073	6.51196	7.36117	2.34447	1.30723	6.24973	3.30048	2.41169	2.58497	1.82602	2.27422	0.0577485	0.613058	-0.926136	0.526266	0.488056	0.0206977	0.304468	-1.12909	0.457202	0.488056
batf	XM_002938591	100492340	XB-GENE-6258076	F7EMX9	mRNA	PREDICTED: Xenopus tropicalis basic leucine zipper transcription factor, ATF-like (batf)	batf	2.03478	1.98719	3.8563	2.62609	2.97952	3.06232	3.8893	3.31038	2.58442	1.95863	3.94062	2.82789	0.354901	0.999678	0.261831	1.199	0.283023	0.839078	0.985584	0.0574744	1.04064	0.283023
batf2	XR_001924438	105947272			misc_RNA	PREDICTED: Xenopus tropicalis basic leucine zipper ATF-like transcription factor 2 (batf2), transcript variant X2	batf2	2.91232	2.68452	1.77264	2.45649	1.53457	0.820622	1.39838	1.25119	1.01368	1.3076	1.75928	1.36018	0.0417045	0.54505	-0.708476	0.611966	0.347897	0.0780022	0.602221	-0.613132	0.653776	0.347897
batf3	XM_018093972	101731114	XB-GENE-985654		mRNA	PREDICTED: Xenopus tropicalis basic leucine zipper ATF-like transcription factor 3 (batf3)	batf3	0.474784	0.0853131	0.123896	0.227998	0.181959	0	0	0.0606531	0.263444	0.265232	0	0.176225	NA	NA	NA	#VALUE!	NA	NA	NA	NA	#VALUE!	NA
bax	NM_203854	394793	XB-GENE-486067	Q6P4Y4	mRNA	Xenopus tropicalis BCL2-associated X protein (bax)	bax	62.5869	75.6554	26.1361	54.7928	64.0284	81.4439	25.4611	56.9778	52.6379	69.6776	31.7102	51.3419	0.930732	0.999678	0.0219085	1.0153	0.252041	0.843506	0.985785	-0.0497556	0.9661	0.252041
baz1a	XM_002935334	100497377	XB-GENE-986582		mRNA	PREDICTED: Xenopus tropicalis bromodomain adjacent to zinc finger domain 1A (baz1a), transcript variant X2	baz1a	31.0489	31.9704	47.5132	36.8442	32.1252	32.4558	52.409	38.9967	34.1175	34.3861	61.7836	43.4291	0.834282	0.999678	0.0327241	1.02294	0.156415	0.448312	0.924506	0.118599	1.08568	0.156415
baz1b	XM_002933610	100038181	XB-GENE-853544		mRNA	PREDICTED: Xenopus tropicalis bromodomain adjacent to zinc finger domain 1B (baz1b)	baz1b	58.2103	60.6507	28.7698	49.2102	37.6184	55.4213	24.3178	39.1191	39.2519	43.9465	35.3748	39.5244	0.306646	0.992184	-0.245222	0.843686	0.239876	0.416654	0.916525	-0.194837	0.873671	0.239876
baz2a	XM_018091701	100126219	XB-GENE-965900		mRNA	PREDICTED: Xenopus tropicalis bromodomain adjacent to zinc finger domain 2A (baz2a), transcript variant X3	baz2a	47.8316	48.1912	44.8164	46.9464	56.5071	55.9984	47.2296	53.245	38.464	43.4963	48.4035	43.4546	0.465221	0.999678	0.11502	1.08299	0.157502	0.506869	0.939478	-0.104538	0.930103	0.157502
[truncated: 22,379 more rows]

[truncated: 6 more sheets: Cont v Fgf4 - low expression, Cont v Fgf4 up, Cont v Fgf4 down, Cont v TALEN - low expression, Cont v TALEN up, Cont v TALEN down]
